# Supplementary material for: Statistical analysis of mutant allele frequency level of circulating cell-free DNA and blood cells in healthy individuals
Source: Sci Rep. 2017 Aug 8;7:7526. doi: 10.1038/s41598-017-06106-1 (PMC5548860; doi:10.1038/s41598-017-06106-1)
Supplement: Supplementary file 2 — Table S1 [file 41598_2017_6106_MOESM2_ESM.xlsx]

## Sheet: t test
standard frequency	mutation allele	detected frequency 1	detected frequency 2	detected frequency 3	detected frequency 4	average detected frequency (m)	sample standard deviation	expected frequency(m0)	T test score	p value
at 0.0005	NRAS_Q61K	0.00150489	0.00012201	5.91884e-06	0.000799553	0.000608094	0.000692772	0.00065	0.104773	0.923168
	NRAS_A59T	0.00121492	0.000238654	0.00123265	0.00135405	0.00101007	0.000517981	0.00065	1.20402	0.314916
	PIK3CA_E545K	0.0015348	0.000894669	0	0.000186965	0.000654109	0.000702275	0.00065	0.0101343	0.99255
	EGFR_T790M	0	0.00101626	0	0	0.000254065	0.00050813	0.0005	0.838313	0.46339
	EGFR_L858R	0	0.00025656	7.20386e-05	0.000778916	0.000276879	0.000351698	0.0005	1.09883	0.352119
	KRAS_G12D	0.000252035	0.00112646	0.000223796	7.09308e-05	0.000418305	0.000478759	0.00065	0.838224	0.463433
at 0.001	NRAS_Q61K	0.000430079	0.00305106	2.18584e-05	0.000847493	0.00108762	0.00135166	0.0013	0.272146	0.803165
	NRAS_A59T	0.00142548	0.00352892	0.000333778	0.00252996	0.00195453	0.0013804	0.0013	0.82127	0.471678
	PIK3CA_E545K	0.00140083	0.000847578	0	0.00225414	0.00112564	0.000947564	0.0013	0.318718	0.770842
	EGFR_T790M	0	0	0.00834397	0.0010516	0.00234889	0.00402734	0.001	0.580122	0.602533
	EGFR_L858R	0	0.000176771	0.00615761	0	0.00158359	0.00305048	0.001	0.331363	0.762168
	KRAS_G12D	0	0	0.0106194	0.00025071	0.00271752	0.00526922	0.0013	0.465953	0.672994
at 0.005	NRAS_Q61K	0.00594995	0.00576142	0.00280049	0.00440522	0.00472927	0.00145838	0.0065	2.10302	0.126202
	NRAS_A59T	0.00918666	0.00569244	0.0109056	0.00521533	0.00775	0.00274953	0.0065	0.787429	0.488511
	PIK3CA_E545K	0.00560873	0.00624348	0.00593344	0.00622251	0.00600204	0.000297936	0.0065	2.8949	0.0627623
	EGFR_T790M	0.00254896	0.0115681	0.00900807	0	0.00578129	0.00540897	0.005	0.250183	0.8186
	EGFR_L858R	0.00758551	0.00762689	0.00300983	0.00180791	0.00500753	0.00304058	0.005	0.00429219	0.996845
	KRAS_G12D	0.00991901	0.00291802	0.0104892	0.00217677	0.00637576	0.00443707	0.0065	0.0484992	0.964367
at 0.01	NRAS_Q61K	0.0139372	0.0182367	0.00389616	0.0142353	0.0125763	0.00610979	0.013	0.120107	0.911991
	NRAS_A59T	0.0144899	0.0156495	0.0169165	0.0165702	0.0159065	0.00108526	0.013	4.63873	0.0188799
	PIK3CA_E545K	0.00718519	0.00796396	0.00391084	0.0149677	0.00850691	0.00465141	0.013	1.67309	0.192902
	EGFR_T790M	0.00210238	0.0158228	0.00819541	0.00126556	0.00684653	0.00673416	0.01	0.811083	0.476692
	EGFR_L858R	0.00485065	0.00700238	0.0103042	0.000222788	0.00559501	0.0042258	0.01	1.80549	0.168749
	KRAS_G12D	0.0113155	0.0175588	0.0257811	0.0119693	0.0166562	0.00669749	0.013	0.945533	0.414143
at 0.05	NRAS_Q61K	0.0710493	0.0653623	0.0361314	0.0594244	0.0579918	0.015327	0.063	0.565954	0.610994
	NRAS_A59T	0.0712096	0.0665589	0.0767532	0.0486116	0.0657833	0.0121827	0.063	0.395715	0.718777
	PIK3CA_E545K	0.0401018	0.0634542	0.0524849	0.0543389	0.0525949	0.00960998	0.063	1.87535	0.157417
	EGFR_T790M	0.0342127	0.0667594	0.0711092	0.060917	0.0582496	0.0165597	0.05	0.862857	0.451678
	EGFR_L858R	0.0487605	0.0570438	0.0523237	0.0421535	0.0500704	0.00627423	0.05	0.0194263	0.985721
	KRAS_G12D	0.0658092	0.0792293	0.121447	0.0622439	0.0821823	0.0271786	0.063	1.22246	0.308817
