# Supplementary material for: Statistical analysis of mutant allele frequency level of circulating cell-free DNA and blood cells in healthy individuals
Source: Sci Rep. 2017 Aug 8;7:7526. doi: 10.1038/s41598-017-06106-1 (PMC5548860; doi:10.1038/s41598-017-06106-1)
Supplement: Supplementary file 3 — Table S2 [file 41598_2017_6106_MOESM3_ESM.xlsx]

## Sheet: Sheet3
	cfDNA							Tumor section2							Tumor section1
	Chromosome	Position	Reference	Mutation	Depth	Mutation rate		Chromosome	Position	Reference	Mutation	Depth	Mutation rate		Chromosome	Position	Reference	Mutation	Depth	Mutation rate
HH16L92003	chr12	25245348	C	A	12249	0.0152666		chr18	51065549	G	A	122565	0.107192		chr18	51065549	G	A	8719	0.025691
	chr17	7674947	A	C	15075	0.0238143		chr3	179218304	A	C	97880	0.176931		chr3	179218304	A	C	5866	0.198602
	chr18	51065549	G	A	10093	0.013871		chr4	55096278	A	G	11587	0.0801659		chr3	179221008	G	C	13215	0.025577
	chr3	179218304	A	C	17382	0.0225521		chr5	112840338	G	A	2216	0.0645307		chr3	179221125	C	G	8266	0.0170578
	chr4	54728048	T	A	6673	0.0148359		chr5	112840338	G	C	2216	0.0135379		chr9	21971187	G	A	2187	0.163237
	chr9	21971187	G	A	5297	0.0149141		chr9	21971187	G	A	7599	0.165417
HH16L92004	chr12	25245350	C	A	18777	0.0327563		chr4	55096278	A	G	11710	0.0819518		chr10	87957918	C	T	8894	0.0113572
	chr17	7675088	C	T	8802	0.042604		chr5	112840338	G	A	2086	0.0776978		chr10	87957923	A	G	9026	0.0110791
	chr18	51048789	C	T	29697	0.0459642		chr5	112840338	G	C	2086	0.0158273		chr3	179221008	G	C	17397	0.0597839
	chr3	179218304	A	C	15892	0.0675182									chr3	179221125	C	G	10154	0.0577112
	chr4	54728048	T	A	9454	0.0111064
	chr4	54733147	A	T	10770	0.010585
HH16L92009	chr3	179218304	A	C	20681	0.0375707		chr12	25245350	C	G	389881	0.181045		chr11	108330266	G	C	10024	0.0101756
	chr4	54728048	T	A	9158	0.0148504		chr4	55096278	A	G	12066	0.0829669		chr12	25245350	C	G	20634	0.0451857
	chr4	54733147	A	T	14530	0.0133517		chr5	112840338	G	A	2130	0.0761278		chr17	7673803	G	A	10955	0.0727522
								chr5	112840338	G	C	2130	0.0103383		chr5	112838220	C	T	7988	0.0520781
HH16L92010	chr3	179218304	A	C	16040	0.0245012		chr17	7675139	C	T	37029	0.170704		chr10	87933156	G	A	8248	0.0155189
	chr4	54728048	T	A	7454	0.0110008		chr17	7676154	G	C	87040	0.0119607		chr10	87952156	T	C	3313	0.0313915
								chr4	55096278	A	G	9790	0.0799673		chr10	87952169	T	G	3297	0.0351835
								chr4	55114072	C	C	328072	0.0103225		chr10	87957918	C	T	6495	0.0284834
								chr5	112840338	G	A	1692	0.072104		chr10	87957923	A	G	6589	0.0251935
								chr5	112840338	G	C	1692	0.0141844		chr12	25245365	A	G	22655	0.0141249
															chr3	179221008	G	C	8901	0.153838
															chr3	179221125	C	G	5465	0.14419
															chr4	55096278	A	G	1099	0.0428051
															chr9	21971185	T	G	1044	0.0296935
HH16L92012	chr3	179218304	A	C	15721	0.088862		chr12	25245326	G	A	308143	0.158615		chr12	25245347	C	T	27218	0.0315623
	chr4	54728048	T	A	7972	0.0260913		chr19	1223132	C	T	105469	0.162181		chr19	1223132	C	T	8609	0.011035
	chr4	54733147	A	T	12309	0.0155171		chr4	54728048	T	A	119211	0.0165924		chr3	179199156	A	G	33070	0.0325673
								chr4	55096278	A	G	9206	0.0758861		chr3	179221008	G	C	16721	0.0332516
								chr5	112840338	G	A	1962	0.0784913		chr3	179221089	G	A	18685	0.0154143
								chr5	112840338	G	C	1962	0.0127421		chr3	179221125	C	G	9572	0.0246552
															chr3	41224633	A	G	27309	0.0694643
															chr5	171410511	T	C	6311	0.0105712
