# Supplementary material for: Statistical analysis of mutant allele frequency level of circulating cell-free DNA and blood cells in healthy individuals
Source: Sci Rep. 2017 Aug 8;7:7526. doi: 10.1038/s41598-017-06106-1 (PMC5548860; doi:10.1038/s41598-017-06106-1)
Supplement: Supplementary file 4 — Table S3 [file 41598_2017_6106_MOESM4_ESM.xlsx]

## Sheet: mutation_number
sample ID	hotspot mutation number
HHC16L10001	1
HHC16L10002	1
HHC16L10003	3
HHC16L10004	1
HHC16L10011	0
HHC16L10016	1
HHC16L10018	3
HHC16L10019	1
HHC16L10020	1
HHC16L10021	4
HHC16L10022	1
HHC16L10023	2
HHC16L10024	4
HHC16L10025	1
HHC16L10026	2
HHC16L10027	1
HHC16L10028	7
HHC16L10029	1
HHC16L10030	3
HHC16L10031	1
HHC16L10032	0
HHC16L10033	1
HHC16L10034	3
HHC16L10035	1
HHC16L10036	2
HHC16L10037	1
HHC16L10038	1
HHC16L10039	4
HHC16L10040	2
HHC16L10041	5
HHC16L10042	2
HHC16L10043	1
HHC16L10044	3
HHC16L10045	2
HHC16L10046	1
HHC16L10047	5
HHC16L10048	4
HHC16L10049	4
HHC16L10050	3
HHC16L10051	8
HHC16L10052	1
HHC16L10053	5
HHC16L10054	6
HHC16L10055	3
HHC16L10056	9
HHC16L10057	6
HHC16L10058	1
HHC16L10059	1
HHC16L10060	2
HHC16L10061	4
HHC16L10062	7
HHC16L10063	5
HHC16L10064	7
HHC16L10065	3
HHC16L10066	9
HHC16L10067	1
HHC16L10068	2
HHC16L10069	3
HHC16L10070	4
HHC16L10071	1
HHC16L10072	6
HHC16L10073	7
HHC16L10074	3
HHC16L10075	7
HHC16L10076	5
HHC16L10077	7
HHC16L10078	8
HHC16L10079	6
HHC16L10080	9
HHC16L10081	11
HHC16L10082	4
HHC16L10083	6
HHC16L10084	9
HHC16L10085	3
HHC16L10086	3
HHC16L10087	2
HHC16L10088	2
HHC16L10089	2
HHC16L10090	2
HHC16L10091	5
HHC16L10092	1
HHC16L10093	2
HHC16L10094	5
HHC16L10095	2
HHC16L10096	1
HHC16L10098	2
HHC16L10099	2
HHC16L10101	1
HHC16L10103	6
HHC16L10104	4
HHC16L10105	3
HHC16L10106	3
HHC16L10107	6
HHC16L10108	5
HHC16L10109	3
HHC16L10110	1
HHC16L10111	0
HHC16L10112	11
HHC16L10113	3
HHC16L10114	2
HHC16L10115	6
HHC16L10116	5
HHC16L10117	4
HHC16L10118	1
HHC16L10119	4
HHC16L10120	1
HHC16L10121	1
HHC16L10122	1
HHC16L10123	1
HHC16L10124	9
HHC16L10125	1
HHC16L10126	2
HHC16L10127	1
HHC16L10128	1
HHC16L10129	7
HHC16L10130	5
HHC16L10131	9
HHC16L10132	1
HHC16L10133	3
HHC16L10134	4
HHC16L10136	8
HHC16L10137	4
HHC16L10138	2
HHC16L10139	1
HHC16L10140	1
HHC16L10141	9
HHC16L10142	5
HHC16L10143	1
HHC16L10144	1
HHC16L10145	1
HHC16L10146	5
HHC16L10147	6
HHC16L10148	4
HHC16L10149	6
HHC16L10150	4
HHC16L10151	2
HHC16L10152	2
HHC16L10153	6
HHC16L10154	11
HHC16L10155	2
HHC16L10156	5
HHC16L10157	5
HHC16L10158	7
HHC16L10159	5
HHC16L10160	10
HHC16L10161	4
HHC16L10162	4
HHC16L10163	6
HHC16L10164	15
HHC16L10165	10
HHC16L10166	1
HHC16L10167	7
HHC16L10168	4
HHC16L10169	4
HHC16L10170	1
HHC16L10171	4
HHC16L10172	5
HHC16L10173	7
HHC16L10174	7
HHC16L10175	2
HHC16L10176	7
HHC16L10177	5
HHC16L10178	3
HHC16L10179	5
HHC16L10180	6
HHC16L10181	9
HHC16L10182	7
HHC16L10183	6
HHC16L10184	3
HHC16L10185	6
HHC16L10186	2
HHC16L10187	9
HHC16L10188	6
HHC16L10189	6
HHC16L10190	11
HHC16L10191	2
HHC16L10192	8
HHC16L10193	4
HHC16L10194	7
HHC16L10195	13
HHC16L10196	4
HHC16L10197	3
HHC16L10198	5
HHC16L10199	4
HHC16L10200	5
HHC16L10201	8
HHC16L10202	4
HHC16L10203	4
HHC16L10204	7
HHC16L10205	4
HHC16L10206	22
HHC16L10207	1
HHC16L10208	6
HHC16L10209	5
HHC16L10210	1
HHC16L10211	0
HHC16L10212	5
HHC16L10213	4
HHC16L10214	4
HHC16L10215	3
HHC16L10216	1
HHC16L10217	6
HHC16L10218	1
HHC16L10219	6
HHC16L10220	7
HHC16L10221	4
HHC16L10222	4
HHC16L10223	4
HHC16L10224	9
HHC16L10225	1
HHC16L10226	7
HHC16L10227	9
HHC16L10228	2
HHC16L10229	3
HHC16L10230	5
HHC16L10231	0
HHC16L10232	6
HHC16L10233	4
HHC16L10234	1
HHC16L10235	4
HHC16L10236	4
HHC16L10237	6
HHC16L10238	5
HHC16L10239	3
HHC16L10240	9
HHC16L10241	10
HHC16L10242	12
HHC16L10243	5
HHC16L10244	9
HHC16L10245	3
HHC16L10246	11
HHC16L10247	13
HHC16L10248	9
HHC16L10249	2
HHC16L10250	9
HHC16L10251	6
HHC16L10252	7
HHC16L10253	5
HHC16L10254	6
HHC16L10255	10
HHC16L10256	5
HHC16L10257	3
HHC16L10258	8
HHC16L10259	1
HHC16L10260	8
HHC16L10261	3
HHC16L10262	4
HHC16L10263	3
HHC16L10264	4
HHC16L10265	4
HHC16L10266	2
HHC16L10267	4
HHC16L10268	5
HHC16L10269	4
HHC16L10270	6
HHC16L10271	4
HHC16L10272	1
HHC16L10273	2
HHC16L10274	2
HHC16L10275	4
HHC16L10276	8
HHC16L10277	7
HHC16L10278	9
HHC16L10279	5
HHC16L10282	5
HHC16L10283	9
HHC16L10284	8
HHC16L10286	4
HHC16L10287	9
HHC16L10288	8
HHC16L10289	2
HHC16L10290	11
HHC16L10291	8
HHC16L10292	1
HHC16L10293	1
HHC16L10294	7
HHC16L10295	3
HHC16L10296	9
HHC16L10297	7
HHC16L10298	3
HHC16L10299	8
HHC16L10300	1
HHC16L10301	3
HHC16L10302	1
HHC16L10303	5
HHC16L10304	1
HHC16L10305	5
HHC16L10306	5
HHC16L10307	6
HHC16L10308	8
HHC16L10309	7
HHC16L10310	8
HHC16L10311	6
HHC16L10312	7
HHC16L10313	10
HHC16L10314	9
HHC16L10315	4
HHC16L10316	3
HHC16L10317	7
HHC16L10318	1
HHC16L10319	4
HHC16L10320	6
HHC16L10321	9
HHC16L10322	2
HHC16L10323	1
HHC16L10324	8
HHC16L10325	2
HHC16L10326	5
HHC16L10327	9
HHC16L10328	1
HHC16L10329	2
HHC16L10330	2
HHC16L10331	1
HHC16L10332	1
HHC16L10333	4
HHC16L10334	1
HHC16L10335	2
HHC16L10336	3
HHC16L10337	2
HHC16L10338	8
HHC16L10339	7
HHC16L10340	6
HHC16L10341	5
HHC16L10342	5
HHC16L10343	3
HHC16L10344	6
HHC16L10345	6
HHC16L10346	5
HHC16L10347	3
HHC16L10348	5
HHC16L10349	2
HHC16L10350	9
HHC16L10351	4
HHC16L10352	4
HHC16L10353	14
HHC16L10354	2
HHC16L10355	3
HHC16L10356	2
HHC16L10357	3
HHC16L10358	6
HHC16L10359	1
HHC16L10360	2
HHC16L10361	2
HHC16L10362	2
HHC16L10363	3
HHC16L10364	3
HHC16L10365	1
HHC16L10366	2
HHC16L10367	1
HHC16L10368	1
HHC16L10369	6
HHC16L10370	5
HHC16L10371	14
HHC16L10372	1
HHC16L10373	4
HHC16L10375	3
HHC16L10376	2
HHC16L10377	5
HHC16L10378	8
HHC16L10379	3
HHC16L10380	5
HHC16L10381	1
HHC16L10383	1
HHC16L10384	1
HHC16L10385	1
HHC16L10386	3
HHC16L10387	3
HHC16L10388	1
HHC16L10389	4
HHC16L10390	4
HHC16L10391	4
HHC16L10392	3
HHC16L10393	4
HHC16L10394	2
HHC16L10395	1
HHC16L10396	6
HHC16L10397	2
HHC16L10398	1
HHC16L10399	4
HHC16L10400	11
HHC16L10401	4
HHC16L10402	8
HHC16L10403	4
HHC16L10404	6
HHC16L10405	2
HHC16L10406	2
HHC16L10407	5
HHC16L10408	1
HHC16L10409	3
HHC16L10410	11
HHC16L10411	4
HHC16L10412	8
HHC16L10413	2
HHC16L10414	6
HHC16L10415	1
HHC16L10416	1
HHC16L10417	4
HHC16L10418	2
HHC16L10419	2
HHC16L10420	1
HHC16L10421	3
HHC16L10422	2
HHC16L10423	1
HHC16L10424	1
HHC16L10425	1
HHC16L10426	6
HHC16L10427	2
HHC16L10428	4
HHC16L10429	1
HHC16L10430	7
HHC16L10431	5
HHC16L10432	4
HHC16L10433	3
HHC16L10434	5
HHC16L10435	3
HHC16L10436	2
HHC16L10437	2
HHC16L10438	2
HHC16L10439	1
HHC16L10440	2
HHC16L10441	2
HHC16L10442	4
HHC16L10443	2
HHC16L10444	10
HHC16L10445	2
HHC16L10446	1
HHC16L10447	10
HHC16L10448	2
HHC16L10449	1
HHC16L10450	2
HHC16L10451	5
HHC16L10452	1
HHC16L10453	5
HHC16L10454	1
HHC16L10455	1
HHC16L10456	1
HHC16L10457	0
HHC16L10458	1
HHC16L10459	5
HHC16L10460	3
HHC16L10461	1
HHC16L10462	2
HHC16L10463	3
HHC16L10464	1
HHC16L10465	9
HHC16L10466	10
HHC16L10467	5
HHC16L10468	5
HHC16L10469	2
HHC16L10470	2
HHC16L10472	0
HHC16L10473	3
HHC16L10474	5
HHC16L10475	3
HHC16L10476	5
HHC16L10477	3
HHC16L10479	2
HHC16L10480	2
HHC16L10481	6
HHC16L10482	3
HHC16L10483	2
HHC16L10484	3
HHC16L10485	0
HHC16L10486	2
HHC16L10487	1
HHC16L10488	4
HHC16L10489	4
HHC16L10490	1
HHC16L10491	0
HHC16L10492	2
HHC16L10493	3
HHC16L10494	5
HHC16L10495	4
HHC16L10496	8
HHC16L10497	3
HHC16L10498	2
HHC16L10499	5
HHC16L10500	9
HHC16L10501	8
HHC16L10502	2
HHC16L10503	3
HHC16L10504	2
HHC16L10505	7
HHC16L10506	4
HHC16L10507	3
HHC16L10508	2
HHC16L10509	1
HHC16L10510	3
HHC16L10511	0
HHC16L10512	2
HHC16L10513	6
HHC16L10514	4
HHC16L10515	4
HHC16L10516	1
HHC16L10517	7
HHC16L10518	1
HHC16L10519	3
HHC16L10520	2
HHC16L10521	2
HHC16L10522	2
HHC16L10523	4
HHC16L10524	1
HHC16L10525	7
HHC16L10526	2
HHC16L10527	1
HHC16L10528	5
HHC16L10529	2
HHC16L10530	1
HHC16L10531	1
HHC16L10532	1
HHC16L10533	2
HHC16L10534	1
HHC16L10535	3
HHC16L10536	1
HHC16L10537	5
HHC16L10538	1
HHC16L10539	3
HHC16L10540	0
HHC16L10541	2
HHC16L10542	0
HHC16L10543	3
HHC16L10544	16
HHC16L10545	1
HHC16L10546	1
HHC16L10547	2
HHC16L10548	2
HHC16L10549	2
HHC16L10550	2
HHC16L10551	1
HHC16L10552	1
HHC16L10553	1
HHC16L10554	6
HHC16L10555	1
HHC16L10556	4
HHC16L10557	4
HHC16L10558	1
HHC16L10559	2
HHC16L10560	1
HHC16L10561	2
HHC16L10562	1
HHC16L10563	1
HHC16L10564	2
HHC16L10565	0
HHC16L10566	0
HHC16L10567	2
HHC16L10568	1
HHC16L10569	1
HHC16L10570	1
HHC16L10571	1
HHC16L10572	1
HHC16L10573	5
HHC16L10574	6
HHC16L10575	4
HHC16L10576	1
HHC16L10577	4
HHC16L10578	4
HHC16L10579	2
HHC16L10580	1
HHC16L10581	3
HHC16L10582	3
HHC16L10583	3
HHC16L10584	1
HHC16L10585	2
HHC16L10586	1
HHC16L10587	1
HHC16L10588	1
HHC16L10589	1
HHC16L10590	3
HHC16L10591	2
HHC16L10592	1
HHC16L10593	11
HHC16L10594	2
HHC16L10595	0
HHC16L10596	2
HHC16L10597	1
HHC16L10599	0
HHC16L10600	1
HHC16L10601	1
HHC16L10602	0
HHC16L10603	7
HHC16L10604	0
HHC16L10605	3
HHC16L10606	7
HHC16L10607	1
HHC16L10608	0
HHC16L10609	1
HHC16L10610	11
HHC16L10611	1
HHC16L10612	2
HHC16L10613	5
HHC16L10614	1
HHC16L10615	1
HHC16L10616	1
HHC16L10618	1
HHC16L10619	3
HHC16L10620	2
HHC16L10621	3
HHC16L10622	13
HHC16L10623	3
HHC16L10624	3
HHC16L10625	5
HHC16L10626	4
HHC16L10627	3
HHC16L10628	4
HHC16L10629	4
HHC16L10630	4
HHC16L10631	7
HHC16L10632	2
HHC16L10633	1
HHC16L10634	8
HHC16L10635	1
HHC16L10636	1
HHC16L10637	7
HHC16L10638	2
HHC16L10640	9
HHC16L10641	2
HHC16L10642	3
HHC16L10643	1
HHC16L10644	3
HHC16L10645	0
HHC16L10646	1
HHC16L10647	2
HHC16L10648	1
HHC16L10649	0
HHC16L10650	1
HHC16L10651	2
HHC16L10652	1
HHC16L10653	1
HHC16L10654	2
HHC16L10655	1
HHC16L10656	2
HHC16L10657	2
HHC16L10658	1
HHC16L10659	0
HHC16L10660	3
HHC16L10661	6
HHC16L10662	4
HHC16L10663	0
HHC16L10664	5
HHC16L10665	2
HHC16L10666	3
HHC16L10667	2
HHC16L10668	3
HHC16L10669	8
HHC16L10670	6
HHC16L10671	4
HHC16L10672	1
HHC16L10673	2
HHC16L10674	4
HHC16L10675	1
HHC16L10676	1
HHC16L10677	2
HHC16L10678	1
HHC16L10679	0
HHC16L10680	2
HHC16L10681	1
HHC16L10682	2
HHC16L10683	3
HHC16L10684	7
HHC16L10685	1
HHC16L10686	0
HHC16L10687	7
HHC16L10688	3
HHC16L10689	6
HHC16L10690	4
HHC16L10691	3
HHC16L10692	1
HHC16L10693	1
HHC16L10694	1
HHC16L10695	1
HHC16L10696	2
HHC16L10697	4
HHC16L10698	1
HHC16L10699	2
HHC16L10700	2
HHC16L10701	1
HHC16L10702	5
HHC16L10703	1
HHC16L10704	0
HHC16L10705	2
HHC16L10706	3
HHC16L10707	1
HHC16L10708	1
HHC16L10709	1
HHC16L10710	1
HHC16L10711	1
HHC16L10712	1
HHC16L10713	3
HHC16L10714	2
HHC16L10715	2
HHC16L10716	1
HHC16L10717	6
HHC16L10718	1
HHC16L10719	1
HHC16L10720	4
HHC16L10721	3
HHC16L10722	3
HHC16L10723	7
HHC16L10724	2
HHC16L10725	1
HHC16L10726	5
HHC16L10727	1
HHC16L10728	2
HHC16L10729	1
HHC16L10730	3
HHC16L10731	1
HHC16L10732	2
HHC16L10733	0
HHC16L10734	0
HHC16L10735	1
HHC16L10736	1
HHC16L10737	2
HHC16L10738	3
HHC16L10739	2
HHC16L10740	3
HHC16L10741	0
HHC16L10742	3
HHC16L10743	3
HHC16L10744	7
HHC16L10745	2
HHC16L10746	2
HHC16L10747	1
HHC16L10748	0
HHC16L10749	0
HHC16L10750	2
HHC16L10751	3
HHC16L10752	5
HHC16L10753	2
HHC16L10754	2
HHC16L10755	2
HHC16L10756	1
HHC16L10757	6
HHC16L10758	1
HHC16L10759	1
HHC16L10760	2
HHC16L10761	2
HHC16L10762	2
HHC16L10763	3
HHC16L10764	2
HHC16L10765	1
HHC16L10766	4
HHC16L10767	0
HHC16L10768	0
HHC16L10769	1
HHC16L10770	1
HHC16L10771	1
HHC16L10772	1
HHC16L10773	2
HHC16L10774	2
HHC16L10775	1
HHC16L10776	0
HHC16L10777	1
HHC16L10778	1
HHC16L10779	0
HHC16L10780	1
HHC16L10781	0
HHC16L10782	2
HHC16L10783	9
HHC16L10784	11
HHC16L10785	1
HHC16L10787	2
HHC16L10788	0
HHC16L10789	2
HHC16L10790	0
HHC16L10791	0
HHC16L10792	3
HHC16L10793	3
HHC16L10794	0
HHC16L10796	1
HHC16L10797	0
HHC16L10798	0
HHC16L10799	2
HHC16L10801	0
HHC16L10804	6
HHC16L10805	2
HHW16L10001	2
HHW16L10002	5
HHW16L10003	1
HHW16L10004	2
HHW16L10011	1
HHW16L10016	2
HHW16L10018	3
HHW16L10019	3
HHW16L10020	1
HHW16L10021	1
HHW16L10022	1
HHW16L10023	1
HHW16L10024	1
HHW16L10025	3
HHW16L10026	1
HHW16L10027	3
HHW16L10028	3
HHW16L10029	1
HHW16L10030	2
HHW16L10031	5
HHW16L10032	1
HHW16L10033	2
HHW16L10034	1
HHW16L10035	3
HHW16L10036	2
HHW16L10037	3
HHW16L10038	6
HHW16L10039	3
HHW16L10040	0
HHW16L10041	8
HHW16L10042	1
HHW16L10043	5
HHW16L10044	6
HHW16L10045	1
HHW16L10046	5
HHW16L10047	3
HHW16L10048	4
HHW16L10049	0
HHW16L10051	1
HHW16L10053	1
HHW16L10056	1
HHW16L10057	1
HHW16L10058	1
HHW16L10059	1
HHW16L10060	1
HHW16L10061	1
HHW16L10062	1
HHW16L10063	1
HHW16L10064	1
HHW16L10065	1
HHW16L10066	1
HHW16L10067	1
HHW16L10068	1
HHW16L10069	1
HHW16L10070	1
HHW16L10071	1
HHW16L10072	1
HHW16L10076	1
HHW16L10077	1
HHW16L10083	1
HHW16L10084	1
HHW16L10092	1
HHW16L10093	1
HHW16L10108	1
HHW16L10113	1
HHW16L10121	1
HHW16L10123	1
HHW16L10128	1
HHW16L10144	1
HHW16L10146	1
HHW16L10151	1
HHW16L10153	1
HHW16L10159	1
HHW16L10171	1
HHW16L10178	1
HHW16L10182	1
HHW16L10183	1
HHW16L10189	1
HHW16L10192	1
HHW16L10200	1
HHW16L10203	1
HHW16L10225	1
HHW16L10226	1
HHW16L10231	0
HHW16L10234	1
HHW16L10237	0
HHW16L10238	1
HHW16L10239	1
HHW16L10243	1
HHW16L10248	1
HHW16L10252	1
HHW16L10266	1
HHW16L10267	1
HHW16L10271	1
HHW16L10272	1
HHW16L10282	1
HHW16L10284	1
HHW16L10295	1
HHW16L10297	1
HHW16L10299	1
HHW16L10301	1
HHW16L10307	1
HHW16L10309	1
HHW16L10312	1
HHW16L10313	1
HHW16L10320	1
HHW16L10321	1
HHW16L10322	1
HHW16L10328	1
HHW16L10330	1
HHW16L10331	1
HHW16L10344	1
HHW16L10347	1
HHW16L10348	1
HHW16L10349	1
HHW16L10356	1
HHW16L10361	1
HHW16L10362	0
HHW16L10364	1
HHW16L10369	1
HHW16L10373	1
HHW16L10379	1
HHW16L10400	1
HHW16L10406	0
HHW16L10407	1
HHW16L10415	1
HHW16L10422	1
HHW16L10428	1
HHW16L10430	1
HHW16L10432	1
HHW16L10436	1
HHW16L10437	1
HHW16L10440	1
HHW16L10445	1
HHW16L10451	1
HHW16L10454	1
HHW16L10458	1
HHW16L10459	1
HHW16L10460	1
HHW16L10461	1
HHW16L10481	1
HHW16L10484	1
HHW16L10486	1
HHW16L10492	1
HHW16L10497	1
HHW16L10498	1
HHW16L10501	1
HHW16L10504	1
HHW16L10507	1
HHW16L10508	1
HHW16L10513	0
HHW16L10518	1
HHW16L10521	0
HHW16L10527	1
HHW16L10529	1
HHW16L10530	1
HHW16L10532	1
HHW16L10542	1
HHW16L10549	1
HHW16L10555	1
HHW16L10557	1
HHW16L10561	1
HHW16L10571	1
HHW16L10579	1
HHW16L10593	1
HHW16L10595	1
HHW16L10596	1
HHW16L10597	1
HHW16L10599	1
HHW16L10600	1
HHW16L10601	1
HHW16L10602	1
HHW16L10603	1
HHW16L10604	1
HHW16L10610	1
HHW16L10611	1
HHW16L10613	1
HHW16L10614	1
HHW16L10623	1
HHW16L10633	1
HHW16L10636	1
HHW16L10638	1
HHW16L10646	1
HHW16L10647	1
HHW16L10648	1
HHW16L10649	1
HHW16L10651	1
HHW16L10652	1
HHW16L10653	1
HHW16L10654	1
HHW16L10655	1
HHW16L10656	1
HHW16L10657	1
HHW16L10658	1
HHW16L10659	1
HHW16L10660	1
HHW16L10661	1
HHW16L10662	1
HHW16L10663	1
HHW16L10664	1
HHW16L10665	1
HHW16L10666	1
HHW16L10667	1
HHW16L10668	1
HHW16L10669	1
HHW16L10670	1
HHW16L10671	1
HHW16L10672	1
HHW16L10673	1
HHW16L10674	1
HHW16L10675	1
HHW16L10676	1
HHW16L10677	1
HHW16L10678	1
HHW16L10679	1
HHW16L10680	1
HHW16L10681	1
HHW16L10682	1
HHW16L10683	1
HHW16L10684	1
HHW16L10685	1
HHW16L10686	1
HHW16L10689	1
HHW16L10690	1
HHW16L10691	1
HHW16L10692	1
HHW16L10693	1
HHW16L10694	1
HHW16L10696	1
HHW16L10701	1
HHW16L10703	1
HHW16L10705	1
HHW16L10706	1
HHW16L10709	1
HHW16L10710	1
HHW16L10715	1
HHW16L10716	1
HHW16L10719	1
HHW16L10722	1
HHW16L10724	1
HHW16L10730	1
HHW16L10731	1
HHW16L10732	1
HHW16L10733	1
HHW16L10745	1
HHW16L10746	1
HHW16L10748	1
HHW16L10759	1
HHW16L10760	1
HHW16L10761	2
HHW16L10762	1
HHW16L10763	1
HHW16L10765	0
HHW16L10766	1
HHW16L10767	1
HHW16L10774	1
HHW16L10783	1
HHW16L10784	1
HHW16L10785	1
HHW16L10787	0
HHW16L10788	0
HHW16L10789	0
HHW16L10790	1
HHW16L10791	0
HHW16L10792	0
HHW16L10794	0
HHW16L10796	1
HHW16L10797	1
HHW16L10798	1
HHW16L10799	1
HHW16L10801	1
HHW16L10805	1
HLCT01160219B033	1
HLCT01160220B037	1
HLCT01160222B031	1
HLCT01160301B034	1
HLCT01160304A0025	3
HLCT01160304A0026	1
HLCT01160305B035	2
HLCT01160308B030	1
HLCT01160308B032	0
HLCT01160309A001	2
HLCT01160309A002	2
HLCT01160309A003	1
HLCT01160309B029	1
HLCT01160311B036	2
HLCT01160316B028	1
HLCT01160321B042	1
HLCT01160321B043	2
HLCT01160328B038	1
HLCT01160328B039	4
HLCT01160328B040	1
HLCT01160328B041	1
HLCT01160401A0010	0
HLCT01160401A005	2
HLCT01160401A006	3
HLCT01160401B004	3
HLCT01160401B007	1
HLCT01160401B008	1
HLCT01160401B027	1
HLCT01160401B044	1
HLCT01160408A0011	1
HLCT01160408A0012	1
HLCT01160408A0013	5
HLCT01160408A0014	5
HLCT01160409A0015	0
HLCT01160409A0016	1
HLCT01160409A0017	2
HLCT01160409A0018	3
HLCT01160409A0019	1
HLCT01160409A0020	1
HLCT01160415A0021	1
HLCT01160415A0022	1
HLCT01160415A0023	2
HLCT01160415A0024	1
HLCT01160428B049	1
HLCT01160513B050	2
HLCT01160513D050	0
HLCT02160219B033	2
HLCT02160220B037	1
HLCT02160222B031	1
HLCT02160226B034	1
HLCT02160304A0025	2
HLCT02160304A0026	0
HLCT02160304B035	1
HLCT02160305B030	2
HLCT02160307B032	1
HLCT02160309A001	1
HLCT02160309A002	3
HLCT02160309A003	1
HLCT02160309B029	1
HLCT02160311B036	2
HLCT02160316B028	1
HLCT02160321B042	3
HLCT02160321B043	1
HLCT02160401A0010	0
HLCT02160401A005	0
HLCT02160401A006	1
HLCT02160401B004	0
HLCT02160401B007	1
HLCT02160401B008	0
HLCT02160401B027	1
HLCT02160401B044	1
HLCT02160408A0011	1
HLCT02160408A0012	8
HLCT02160408A0013	7
HLCT02160408A0014	5
HLCT02160409A0015	3
HLCT02160409A0016	5
HLCT02160409A0017	6
HLCT02160409A0018	2
HLCT02160409A0019	4
HLCT02160409A0020	4
HLCT02160415A0021	1
HLCT02160415A0022	1
HLCT02160415A0023	1
HLCT02160415A0024	0
HLCT02160428B049	8
HLCT02160513B050	1
