# Supplementary material for: Statistical analysis of mutant allele frequency level of circulating cell-free DNA and blood cells in healthy individuals
Source: Sci Rep. 2017 Aug 8;7:7526. doi: 10.1038/s41598-017-06106-1 (PMC5548860; doi:10.1038/s41598-017-06106-1)
Supplement: Supplementary file 6 — Table S5 [file 41598_2017_6106_MOESM6_ESM.xls]

## Sheet: sample information
Number	Gender	Age	library construction	Past history	Present	Smoking history	Family history
HHC16L10001	Female	44	gDNA+cfDNA	H	H	No	H
HHC16L10002	Male	39	gDNA+cfDNA	H	H	Yes	H
HHC16L10003	Male	38	gDNA+cfDNA	Hepatitis A, pneumothorax	H	No	H
HHC16L10004	Male	38	gDNA+cfDNA	H	H	Yes	H
HHC16L10011	Male	35	gDNA+cfDNA	H	H	No	H
HHC16L10016	Male	39	gDNA+cfDNA	H	H	No	H
HHC16L10018	Female	43	gDNA+cfDNA	H	H	No	H
HHC16L10019	Male	48	gDNA+cfDNA	H	H	Yes	H
HHC16L10020	Male	62	gDNA+cfDNA	Acute hepatitis	H	No	H
HHC16L10021	Male	50	gDNA+cfDNA	H	H	Yes	H
HHC16L10022	Female	45	gDNA+cfDNA	H	H	No	H
HHC16L10023	Female	40	gDNA+cfDNA	H	H	No	Father: kidney cancer; Uncle: colon cancer; Mother: submandibular gland carcinoma
HHC16L10024	Male	45	gDNA+cfDNA	H	H	Yes	H
HHC16L10025	Male	55	gDNA+cfDNA	NA	NA	No	NA
HHC16L10026	Female	39	gDNA+cfDNA	Fibroma breast cyst	H	No	H
HHC16L10027	Female	59	gDNA+cfDNA	H	H	No	H
HHC16L10028	Male	61	gDNA+cfDNA	H	H	Yes	Father: lung cancer
HHC16L10030	Female	64	gDNA+cfDNA	H	H	No	NA
HHC16L10031	Female	59	gDNA+cfDNA	Gallbladder polyp, chronic gastritis, duodenitis	H	No	Father: colorectal cancer
HHC16L10032	Female	52	gDNA+cfDNA	H	H	No	Father: colorectal cancer
HHC16L10033	Male	51	gDNA+cfDNA	H	H	Yes	H
HHC16L10029	Female	53	gDNA+cfDNA	H	H	No	Father: pancreatic cancer
HHC16L10034	Female	50	gDNA+cfDNA	Chronic stomach inflammation	H	No	Mother: colorectal cancer
HHC16L10035	Male	47	gDNA+cfDNA	Snare polypectomy	H	No	Grandfather: liver cancer
HHC16L10036	Female	44	gDNA+cfDNA	Hysteromyoma	H	No	H
HHC16L10037	Male	43	gDNA+cfDNA	H	H	Yes	H
HHC16L10038	Male	41	gDNA+cfDNA	H	H	Yes	Cousin: colon cancer
HHC16L10039	Male	58	gDNA+cfDNA	H	H	Yes	Father: lung cancer
HHC16L10040	Female	59	gDNA+cfDNA	H	H	No	Father: lung cancer
HHC16L10041	Male	54	gDNA+cfDNA	H	H	Yes	H
HHC16L10042	Female	46	gDNA+cfDNA	H	H	No	H
HHC16L10043	Male	32	gDNA+cfDNA	H	H	No	Grandfather and sister: stomach cancer
HHC16L10044	Female	59	gDNA+cfDNA	H	Underarm lump	No	H
HHC16L10045	Female	67	gDNA+cfDNA	H	H	No	H
HHC16L10046	Female	60	gDNA+cfDNA	Thyroid disease	H	No	H
HHC16L10047	Male	55	gDNA+cfDNA	H	H	No	H
HHC16L10048	Female	52	gDNA+cfDNA	Ovarian granulosa cell tumor patients after surgery for 5 years	H	No	Father: pancreatic cancer
HHC16L10049	Male	52	gDNA+cfDNA	H	H	Yes	H
HHC16L10050	Female	35	cfDNA	Hysteromyoma	H	No	NA
HHC16L10051	Male	32	gDNA+cfDNA	H	H	No	H
HHC16L10052	Male	33	cfDNA	Scarlet fever	H	Yes	Cousin: acute leukemia
HHC16L10053	Female	34	gDNA+cfDNA	H	H	No	H
HHC16L10054	Female	38	cfDNA	H	H	No	H
HHC16L10055	Male	32	cfDNA	H	H	No	Grandfather: stomach cancer
HHC16L10056	Male	75	gDNA+cfDNA	H	H	No	H
HHC16L10057	Female	71	gDNA+cfDNA	H	H	No	H
HHC16L10058	Male	34	gDNA+cfDNA	H	H	No	H
HHC16L10059	Male	67	gDNA+cfDNA	H	H	No	H
HHC16L10060	Male	37	gDNA+cfDNA	H	H	No	H
HHC16L10061	Female	33	gDNA+cfDNA	H	H	Yes	Mother: breast cancer
HHC16L10062	Male	57	gDNA+cfDNA	H	H	Yes	Mother: kidney cancer
HHC16L10063	Male	43	gDNA+cfDNA	NA	NA	Yes	NA
HHC16L10064	Female	35	gDNA+cfDNA	H	H	No	Mother: esophageal cancer
HHC16L10065	Female	40	gDNA+cfDNA	Thyroid cancer after surgery for 1 year	H	No	H
HHC16L10066	Male	52	gDNA+cfDNA	NA	H	Yes	Mother: colorectal cancer
HHC16L10067	Female	37	gDNA+cfDNA	Eczema	H	No	Father, grandfather, grandmother, uncle and aunt: liver cancer
HHC16L10068	Female	33	gDNA+cfDNA	NA	Chest discomfort	No	NA
HHC16L10069	Male	31	gDNA+cfDNA	H	NA	Yes	NA
HHC16L10070	Female	29	gDNA+cfDNA	Gynaecology disease, stomach cramps	NA	No	NA
HHC16L10071	Male	37	gDNA+cfDNA	H	H	Yes	H
HHC16L10072	Female	26	gDNA+cfDNA	Gastrointestinal disease, gynaecology disease	NA	No	Grandfather: stomach cancer
HHC16L10073	Female	24	cfDNA	H	H	No	H
HHC16L10074	Male	25	cfDNA	H	H	No	H
HHC16L10075	Male	26	cfDNA	H	H	No	H
HHC16L10076	Male	45	gDNA+cfDNA	H	H	No	H
HHC16L10077	Female	35	gDNA+cfDNA	H	H	Yes	H
HHC16L10078	Male	40	cfDNA	H	H	No	H
HHC16L10079	Male	28	cfDNA	H	H	No	H
HHC16L10080	Male	30	cfDNA	Chronic pharyngitis	H	No	H
HHC16L10081	Male	25	cfDNA	Chronic pharyngitis	H	Yes	H
HHC16L10082	Male	25	cfDNA	Gastrointestinal disease	H	Yes	H
HHC16L10083	Female	44	gDNA+cfDNA	Pneumonia, thyroid nodule	Edema	No	H
HHC16L10084	Female	44	gDNA+cfDNA	Breast cancer	NA	No	NA
HHC16L10085	Female	33	cfDNA	H	H	No	H
HHC16L10086	Female	28	cfDNA	H	H	No	H
HHC16L10087	Male	36	cfDNA	H	H	Yes	H
HHC16L10088	Female	23	cfDNA	H	H	No	H
HHC16L10089	Female	25	cfDNA	H	H	Yes	Aunt: liver cancer
HHC16L10090	Female	22	cfDNA	H	H	No	H
HHC16L10091	Female	27	cfDNA	H	H	H	H
HHC16L10092	Female	58	gDNA+cfDNA	H	H	No	H
HHC16L10093	Male	57	gDNA+cfDNA	H	H	No	H
HHC16L10094	Female	56	cfDNA	H	H	No	H
HHC16L10095	Female	34	cfDNA	H	H	No	NA
HHC16L10096	Male	62	cfDNA	H	H	No	NA
HHC16L10098	Female	57	cfDNA	NA	NA	Yes	NA
HHC16L10099	Male	53	cfDNA	H	H	No	H
HHC16L10101	Male	47	cfDNA	H	H	Yes	H
HHC16L10103	Female	26	cfDNA	H	H	No	H
HHC16L10104	Female	27	cfDNA	H	H	No	H
HHC16L10105	Male	42	cfDNA	NA	NA	Yes	Father: lung cancer
HHC16L10106	Male	29	cfDNA	H	H	Yes	H
HHC16L10107	Male	51	cfDNA	H	H	Yes	H
HHC16L10108	Female	45	gDNA+cfDNA	Thyroid disease	H	Yes	H
HHC16L10109	Female	72	cfDNA	H	H	No	H
HHC16L10110	Male	36	cfDNA	Gastrointestinal disease	H	No	H
HHC16L10111	Female	57	cfDNA	H	H	No	H
HHC16L10112	Female	31	cfDNA	H	Headache	No	H
HHC16L10113	Female	59	gDNA+cfDNA	H	H	No	H
HHC16L10114	Male	62	cfDNA	Parkinson's disease	H	No	H
HHC16L10115	Female	29	cfDNA	H	H	Yes	Mother: glioblastoma
HHC16L10116	Female	37	cfDNA	H	H	No	H
HHC16L10117	Female	37	cfDNA	H	H	No	H
HHC16L10118	Female	33	cfDNA	H	H	No	Father: stomach cancer
HHC16L10119	Male	33	cfDNA	H	H	No	H
HHC16L10120	Male	65	cfDNA	H	H	Yes	H
HHC16L10121	Male	37	gDNA+cfDNA	H	H	Yes	Stomach cancer and esophageal cancer family history
HHC16L10122	Male	37	cfDNA	H	H	No	H
HHC16L10123	Male	29	gDNA+cfDNA	Chronic gastritis	H	No	H
HHC16L10124	Female	27	cfDNA	H	H	Yes	H
HHC16L10125	Male	30	cfDNA	H	H	No	H
HHC16L10126	Female	63	cfDNA	Gastrointestinal disease	NA	No	H
HHC16L10127	Female	30	cfDNA	H	H	No	H
HHC16L10128	Male	28	gDNA+cfDNA	Hepatitis B	H	No	Grandfather: colorectal cancer
HHC16L10129	Female	32	cfDNA	H	H	No	H
HHC16L10130	Female	25	cfDNA	H	H	No	H
HHC16L10131	Female	24	cfDNA	H	H	No	H
HHC16L10132	Male	24	cfDNA	H	H	Yes	H
HHC16L10133	Male	29	cfDNA	H	H	Yes	H
HHC16L10134	Male	27	cfDNA	H	H	Yes	H
HHC16L10136	Female	27	cfDNA	Gastrointestinal disease	H	No	H
HHC16L10137	Female	30	cfDNA	H	H	No	H
HHC16L10138	Male	31	cfDNA	H	Knee discomfort	No	H
HHC16L10139	Female	54	cfDNA	H	H	No	H
HHC16L10140	Male	29	cfDNA	H	H	Yes	H
HHC16L10141	Male	23	cfDNA	NA	NA	NA	NA
HHC16L10142	Female	24	cfDNA	H	H	No	H
HHC16L10143	Male	30	cfDNA	H	H	No	H
HHC16L10144	Male	36	gDNA+cfDNA	H	NA	Yes	Grandfather: liver cancer
HHC16L10145	Female	35	cfDNA	H	H	No	H
HHC16L10146	Male	32	gDNA+cfDNA	Gastroenteritis, liver and gallbladder disease	Back shoulder, back, stomach discomfort	No	Grandfather: bladder cancer
HHC16L10147	Female	34	cfDNA	Gynaecology disease	H	Yes	Uncle: liver cancer and colorectal cancer
HHC16L10148	Female	28	cfDNA	Liver and gall disease	H	No	H
HHC16L10149	Female	40	cfDNA	H	H	No	H
HHC16L10150	Male	35	cfDNA	H	H	No	H
HHC16L10151	Female	65	gDNA+cfDNA	H	H	No	H
HHC16L10152	Male	39	cfDNA	H	H	No	H
HHC16L10153	Male	63	gDNA+cfDNA	Gastrointestinal disease	H	Yes	H
HHC16L10154	Female	29	cfDNA	Gynaecology disease	H	No	H
HHC16L10155	Male	26	cfDNA	H	H	No	H
HHC16L10156	Female	25	cfDNA	H	H	No	H
HHC16L10157	Female	50	cfDNA	H	H	No	H
HHC16L10158	Female	30	cfDNA	Gynaecology disease	H	No	H
HHC16L10159	Female	66	gDNA+cfDNA	Thyroid disease	H	No	NA
HHC16L10160	Female	38	cfDNA	Asthma	H	No	H
HHC16L10161	Female	28	cfDNA	H	H	No	Uncle:tumors
HHC16L10162	Male	32	cfDNA	H	H	Yes	H
HHC16L10163	Female	30	cfDNA	H	H	No	H
HHC16L10164	Female	34	cfDNA	H	H	Yes	H
HHC16L10165	Male	36	cfDNA	H	H	No	H
HHC16L10166	Female	53	cfDNA	H	H	No	H
HHC16L10167	Female	27	cfDNA	H	H	No	H
HHC16L10168	Female	59	cfDNA	Chronic non-atrophic gastritis	H	No	H
HHC16L10169	Male	59	cfDNA	Gastrointestinal disease	H	Yes	H
HHC16L10170	Female	57	cfDNA	H	H	No	H
HHC16L10171	Female	47	gDNA+cfDNA	Gastrointestinal disease	H	No	Father: ampullary cancer
HHC16L10172	Male	46	cfDNA	H	H	No	H
HHC16L10173	Male	30	cfDNA	H	H	No	Father: liver cancer
HHC16L10174	Female	30	cfDNA	H	H	No	H
HHC16L10175	Male	35	cfDNA	H	H	No	H
HHC16L10176	Male	35	cfDNA	H	H	Yes	NA
HHC16L10177	Female	35	cfDNA	H	H	Yes	H
HHC16L10178	Male	40	gDNA+cfDNA	H	NA	Yes	Mother: colorectal cancer
HHC16L10179	Female	54	cfDNA	Lung disease	H	No	H
HHC16L10180	Male	51	cfDNA	Gastrointestinal disease	Waist discomfort	No	H
HHC16L10181	Female	43	cfDNA	Chronic pharyngitis	H	No	H
HHC16L10182	Female	34	gDNA+cfDNA	H	H	No	Colorectal cancer family history
HHC16L10183	Female	62	gDNA+cfDNA	H	H	No	H
HHC16L10184	Female	26	cfDNA	H	H	No	H
HHC16L10185	Female	50	cfDNA	H	H	No	H
HHC16L10186	Male	28	cfDNA	H	H	No	H
HHC16L10187	Female	32	cfDNA	H	H	No	Mother: cervical cancer
HHC16L10188	Female	32	cfDNA	Gynaecology disease	NA	No	H
HHC16L10189	Male	51	gDNA+cfDNA	Thyroid disease	Stomach discomfort	Yes	Sister: leukaemia
HHC16L10190	Male	33	cfDNA	H	H	No	H
HHC16L10191	Male	41	cfDNA	H	H	Yes	H
HHC16L10192	Male	36	gDNA+cfDNA	NA	H	Yes	H
HHC16L10193	Female	22	cfDNA	Lung disease	H	No	H
HHC16L10194	Female	26	cfDNA	H	H	No	H
HHC16L10195	Female	28	cfDNA	H	H	No	H
HHC16L10196	Female	33	cfDNA	Gastrointestinal disease	NA	No	H
HHC16L10197	Female	49	cfDNA	Gynaecology disease	H	No	H
HHC16L10198	Male	22	cfDNA	H	H	No	Mother: stomach cancer
HHC16L10199	Female	31	cfDNA	H	Hepatitis B	No	H
HHC16L10200	Male	47	gDNA+cfDNA	Hepatitis	H	No	Father: colorectal cancer
HHC16L10201	Male	36	cfDNA	H	H	No	H
HHC16L10202	Male	34	cfDNA	Kidney stones	H	Yes	H
HHC16L10203	Male	38	gDNA+cfDNA	Fatty liver, rough gallbladder	Right rib area discomfort	No	Father: lung cancer
HHC16L10204	Female	32	cfDNA	Gynaecology disease	H	No	H
HHC16L10205	Female	28	cfDNA	Gastrointestinal disease	Dizzy	No	H
HHC16L10206	Female	31	cfDNA	H	H	Yes	Esophageal cancer family history
HHC16L10207	Male	34	cfDNA	H	H	No	H
HHC16L10208	Male	26	cfDNA	Eczema	H	Yes	H
HHC16L10209	Female	28	cfDNA	H	H	No	Stomach cancer and cervical cancer family history
HHC16L10210	Male	30	cfDNA	H	H	No	H
HHC16L10211	Male	44	cfDNA	Prostate disease	Prostate disease	No	H
HHC16L10212	Female	26	cfDNA	H	H	No	H
HHC16L10213	Female	26	cfDNA	H	H	No	H
HHC16L10214	Female	48	cfDNA	Gynaecology disease	H	No	H
HHC16L10215	Female	56	cfDNA	Cervicitis	H	No	H
HHC16L10216	Male	30	cfDNA	Rhinitis	H	No	H
HHC16L10217	Female	33	cfDNA	NA	H	No	H
HHC16L10218	Male	63	cfDNA	Stone, diabetes	H	No	H
HHC16L10219	Male	36	cfDNA	NA	Hepatitis B	No	Mother: cervical cancer
HHC16L10220	Male	33	cfDNA	H	Kidney stone	No	H
HHC16L10221	Female	29	cfDNA	H	H	Yes	H
HHC16L10222	Male	62	cfDNA	H	NA	No	H
HHC16L10223	Female	61	cfDNA	H	H	No	H
HHC16L10224	Male	31	cfDNA	H	H	No	H
HHC16L10225	Male	63	gDNA+cfDNA	H	H	No	Brother: thyroid cancer
HHC16L10226	Female	36	gDNA+cfDNA	Thyroid disease	H	No	Uncle: thyroid cancer
HHC16L10227	Female	62	cfDNA	Diabetes	H	No	H
HHC16L10228	Male	26	cfDNA	H	H	Yes	H
HHC16L10229	Female	29	cfDNA	H	H	Yes	H
HHC16L10230	Female	22	cfDNA	H	H	No	H
HHC16L10231	Male	54	gDNA+cfDNA	Liver disease, thyroid disease, chronic sore throat	Neck, lumbar discomfort	No	Liver cancer and esophageal cancer family history
HHC16L10232	Male	53	cfDNA	Diabetes	H	Yes	H
HHC16L10233	Male	45	cfDNA	Liver and gall disease	H	No	Liver cancer and esophageal cancer family history
HHC16L10234	Male	48	gDNA+cfDNA	Nasopharyngeal discomfort	Nasopharyngeal discomfort	No	Father: esophageal cancer
HHC16L10235	Male	16	cfDNA	H	H	No	H
HHC16L10236	Female	45	cfDNA	Gastrointestinal disease, gynaecology disease	NA	No	H
HHC16L10237	Male	53	gDNA+cfDNA	H	H	No	H
HHC16L10238	Female	53	gDNA+cfDNA	H	Hip discomfort	No	Mother: esophageal cancer
HHC16L10239	Female	46	gDNA+cfDNA	H	H	No	Father: lung cancer
HHC16L10240	Male	53	cfDNA	Asthma	H	No	H
HHC16L10241	Female	62	cfDNA	Two small cysts in kidney and two calcifications in right lung after trauma	H	No	H
HHC16L10242	Female	40	cfDNA	H	Lumbar discomfort	No	H
HHC16L10243	Female	52	gDNA+cfDNA	Breast disease	H	Yes	Mother: lung cancer
HHC16L10244	Male	62	cfDNA	NA	NA	No	NA
HHC16L10245	Male	40	cfDNA	H	H	No	H
HHC16L10246	Female	27	cfDNA	Gastrointestinal disease	Stomach discomfort	No	Stomach cancer and esophageal cancer family history
HHC16L10247	Male	46	cfDNA	H	H	No	H
HHC16L10248	Male	37	gDNA+cfDNA	Gastrointestinal disease	H	Yes	Liver cancer and esophageal cancer family history
HHC16L10249	Female	32	cfDNA	Thyroid disease	H	Yes	Stomach cancer
HHC16L10250	Female	46	cfDNA	H	H	No	H
HHC16L10251	Female	26	cfDNA	Thyroid disease	H	Yes	Grandfather: lung cancer
HHC16L10252	Male	46	gDNA+cfDNA	H	H	No	Father: colorectal cancer
HHC16L10253	Female	47	cfDNA	H	H	No	H
HHC16L10254	Female	79	cfDNA	Liver and gallbladder disease, gynecological disease	Leg discomfort	Yes	H
HHC16L10255	Female	52	cfDNA	Gynecological disease	Long-term small leg swelling	Yes	H
HHC16L10256	Male	36	cfDNA	Gastrointestinal disease	H	Yes	H
HHC16L10257	Male	48	cfDNA	H	H	No	H
HHC16L10258	Male	53	cfDNA	H	H	Yes	NA
HHC16L10259	Male	62	cfDNA	Stomach discomfort	H	Yes	NA
HHC16L10260	Male	40	cfDNA	H	H	No	H
HHC16L10261	Female	28	cfDNA	H	H	No	H
HHC16L10262	Female	62	cfDNA	Chronic bronchitis	Stomach discomfort	No	H
HHC16L10263	Female	67	cfDNA	Chronic bronchitis	H	No	H
HHC16L10264	Male	56	cfDNA	H	H	No	H
HHC16L10265	Male	31	cfDNA	H	H	No	H
HHC16L10266	Female	43	gDNA+cfDNA	NA	NA	No	NA
HHC16L10267	Male	47	gDNA+cfDNA	NA	NA	Yes	NA
HHC16L10268	Female	45	cfDNA	Gastrointestinal disease	H	Yes	H
HHC16L10269	Female	50	cfDNA	H	Partial dizzy	No	H
HHC16L10270	Female	63	cfDNA	NA	NA	No	NA
HHC16L10271	Female	65	gDNA+cfDNA	Lung cancer patient after surgery for one and a half year	Lung discomfort	Yes	H
HHC16L10272	Female	33	gDNA+cfDNA	Gastrointestinal disease, gallbladder polypectomy	H	Yes	Cataract
HHC16L10273	Female	73	cfDNA	NA	NA	No	NA
HHC16L10274	Male	36	cfDNA	H	Sphagitis	No	Grandfather: lung cancer
HHC16L10275	Female	38	cfDNA	H	H	Yes	H
HHC16L10276	Male	38	cfDNA	H	H	Yes	H
HHC16L10277	Female	60	cfDNA	H	H	No	H
HHC16L10278	Female	29	cfDNA	H	H	No	H
HHC16L10279	Female	37	cfDNA	Gynecological disease	H	Yes	Liver cancer and stomach cancer family history
HHC16L10282	Female	62	gDNA+cfDNA	Gastric disease	Stomach discomfort	No	H
HHC16L10283	Female	47	cfDNA	H	H	No	H
HHC16L10284	Female	38	gDNA+cfDNA	H	H	No	Grandfather: lung cancer
HHC16L10286	Female	53	cfDNA	NA	H	No	NA
HHC16L10287	Female	43	cfDNA	H	H	No	H
HHC16L10288	Female	55	cfDNA	Lung disease	NA	No	Father: chromaffinoma
HHC16L10289	Male	54	cfDNA	NA	H	Yes	H
HHC16L10290	Female	17	cfDNA	Pneumonia	Rhinitis	No	H
HHC16L10291	Male	25	cfDNA	H	H	No	H
HHC16L10292	Female	21	cfDNA	H	H	No	H
HHC16L10293	Female	79	cfDNA	Coronary heart disease	H	No	H
HHC16L10294	Female	30	cfDNA	Gastrointestinal disease	H	No	H
HHC16L10295	Male	45	gDNA+cfDNA	H	H	Yes	Mother: pancreatic cancer
HHC16L10296	Female	24	cfDNA	NA	H	No	Father: pancreatic cancer
HHC16L10297	Female	45	gDNA+cfDNA	Thyroid disease, gynecological disease	H	No	Father: lung cancer
HHC16L10298	Female	45	cfDNA	NA	H	No	NA
HHC16L10299	Male	45	gDNA+cfDNA	Gastric ulcer, cholecystitis	H	Yes	Liver cancer family history
HHC16L10300	Male	31	cfDNA	H	H	No	Cousin: liver cancer
HHC16L10301	Female	67	gDNA+cfDNA	H	H	No	Father: brain cancer
HHC16L10302	Male	42	cfDNA	H	H	Yes	H
HHC16L10303	Female	36	cfDNA	Thyroid disease, gynecological disease, uterine fibroid	H	No	H
HHC16L10304	Male	38	cfDNA	H	NA	Yes	H
HHC16L10305	Male	34	cfDNA	H	H	No	H
HHC16L10306	Male	40	cfDNA	Oral ulcer, arthritis	NA	No	H
HHC16L10307	Male	52	gDNA+cfDNA	NA	NA	No	NA
HHC16L10308	Female	61	cfDNA	H	Pharyngitis	No	H
HHC16L10309	Male	61	gDNA+cfDNA	Prostate hypertrophy, diabetes	Pharyngitis	Yes	Father: lung cancer
HHC16L10310	Female	32	cfDNA	Gastrointestinal disease	Head, heart, and stomach discomfort	Yes	H
HHC16L10311	Male	35	cfDNA	Prostate disease	Thyroid disease	No	H
HHC16L10312	Female	52	gDNA+cfDNA	Thyroid disease	H	No	Gastric cancer, liver cancer and breast cancer family history
HHC16L10313	Male	48	gDNA+cfDNA	H	H	No	Father: stomach cancer
HHC16L10314	Male	33	cfDNA	H	H	No	H
HHC16L10315	Male	55	cfDNA	Gastrointestinal disease	H	Yes	H
HHC16L10316	Male	52	cfDNA	Gastrointestinal disease	NA	No	Mother: breast cancer
HHC16L10317	Female	47	cfDNA	H	H	No	H
HHC16L10318	Female	51	cfDNA	Liver and gallbladder disease	H	No	H
HHC16L10319	Male	32	cfDNA	Gastrointestinal disease	Gastrointestinal discomfort	No	Mother: breast cancer
HHC16L10320	Male	48	gDNA+cfDNA	NA	H	No	Stomach cancer family history
HHC16L10321	Male	33	gDNA+cfDNA	H	H	No	H
HHC16L10322	Female	47	gDNA+cfDNA	Phthisis, SLE	NA	No	Grandfather: prostatic cancer
HHC16L10323	Male	33	cfDNA	H	H	H	H
HHC16L10324	Male	34	cfDNA	Gastrointestinal disease	H	Yes	H
HHC16L10325	Male	49	cfDNA	H	H	No	H
HHC16L10326	Male	23	cfDNA	H	H	Yes	Father: colorectal cancer
HHC16L10327	Female	28	cfDNA	Pharyngitis	H	No	H
HHC16L10328	Male	37	gDNA+cfDNA	Lung disease, gastrointestinal disease	H	Yes	Colorectal cancer family history
HHC16L10329	Male	48	cfDNA	H	H	Yes	H
HHC16L10330	Female	58	gDNA+cfDNA	Gynecological disease	H	No	Sister: lung cancer
HHC16L10331	Female	46	gDNA+cfDNA	Lung disease, liver and gallbladder disease	NA	No	Aunt: colon cancer and breast cancer
HHC16L10332	Male	37	cfDNA	H	H	Yes	H
HHC16L10333	Female	37	cfDNA	H	H	No	H
HHC16L10334	Male	39	cfDNA	H	H	Yes	H
HHC16L10335	Male	55	cfDNA	H	H	Yes	H
HHC16L10336	Male	55	cfDNA	NA	H	No	NA
HHC16L10337	Male	32	cfDNA	H	H	No	H
HHC16L10338	Female	31	cfDNA	H	H	No	H
HHC16L10339	Female	26	cfDNA	H	H	No	H
HHC16L10340	Male	27	cfDNA	H	H	No	H
HHC16L10341	Female	55	cfDNA	Gastrointestinal disease	NA	No	H
HHC16L10342	Female	37	cfDNA	H	H	No	H
HHC16L10343	Male	37	cfDNA	H	H	Yes	H
HHC16L10344	Female	39	gDNA+cfDNA	H	H	No	Father: stomach cancer
HHC16L10345	Female	31	cfDNA	Gynecological disease	H	No	H
HHC16L10346	Female	34	cfDNA	NA	H	Yes	H
HHC16L10347	Male	41	gDNA+cfDNA	NA	NA	Yes	NA
HHC16L10348	Female	43	gDNA+cfDNA	H	H	No	Mother: tongue cancer
HHC16L10349	Male	46	gDNA+cfDNA	H	H	No	H
HHC16L10350	Female	35	cfDNA	H	H	No	H
HHC16L10351	Male	36	cfDNA	H	H	Yes	H
HHC16L10352	Male	36	cfDNA	H	NA	Yes	H
HHC16L10353	Female	25	cfDNA	H	NA	No	H
HHC16L10354	Female	34	cfDNA	H	NA	No	H
HHC16L10355	Male	26	cfDNA	Epifolliculitis,amygdalitis	Throat discomfort	No	Grandfather: stomach cancer
HHC16L10356	Male	53	gDNA+cfDNA	Gastrointestinal disease, liver and gallbladder disease	Hepatic region discomfort	No	NA
HHC16L10357	Male	35	cfDNA	Liver and gallbladder disease	H	No	H
HHC16L10358	Male	25	cfDNA	Conjunctivitis	Gastrointestinal sensitivity	No	H
HHC16L10359	Female	47	cfDNA	Thyroid disease, liver and gallbladder disease, gynecological disease	NA	No	H
HHC16L10360	Female	27	cfDNA	NA	NA	No	NA
HHC16L10361	Male	49	gDNA+cfDNA	NA	NA	No	NA
HHC16L10362	Male	50	gDNA+cfDNA	NA	NA	Yes	NA
HHC16L10363	Female	38	cfDNA	NA	NA	No	NA
HHC16L10364	Female	55	gDNA+cfDNA	NA	NA	No	NA
HHC16L10365	Male	58	cfDNA	NA	NA	Yes	NA
HHC16L10366	Male	42	cfDNA	NA	NA	Yes	NA
HHC16L10367	Male	67	cfDNA	NA	NA	Yes	NA
HHC16L10368	Female	38	cfDNA	Gastrointestinal disease	H	No	Mother: lymphoma
HHC16L10369	Male	65	gDNA+cfDNA	NA	NA	No	NA
HHC16L10370	Female	37	cfDNA	Thyroid disease, gynecological disease	Hashimoto's disease	No	H
HHC16L10371	Female	34	cfDNA	H	H	H	H
HHC16L10372	Male	39	cfDNA	Lung disease	Kidney stone	No	H
HHC16L10373	Female	40	gDNA+cfDNA	Gastrointestinal disease	H	No	H
HHC16L10375	Male	60	cfDNA	Gastrointestinal disease	NA	No	H
HHC16L10376	Female	25	cfDNA	Gastrointestinal disease	H	No	H
HHC16L10377	Female	27	cfDNA	H	H	No	H
HHC16L10378	Female	29	cfDNA	Gastrointestinal disease	H	No	H
HHC16L10379	Female	44	gDNA+cfDNA	Thyroid disease, stomach disease	Breast discomfort	No	Grandmother: esophageal cancer
HHC16L10380	Female	32	cfDNA	Gastrointestinal disease	H	No	H
HHC16L10381	Male	64	cfDNA	H	H	No	H
HHC16L10383	Female	26	cfDNA	H	H	No	Colorectal cancer family history
HHC16L10384	Male	74	cfDNA	Prostate disease	H	No	H
HHC16L10385	Female	38	cfDNA	H	H	No	H
HHC16L10386	Male	43	cfDNA	H	H	Yes	H
HHC16L10387	Female	46	cfDNA	NA	H	No	H
HHC16L10388	Female	29	cfDNA	H	H	No	H
HHC16L10389	Female	24	cfDNA	H	H	No	Grandparents: lung cancer, breast cancer and cervical cancer
HHC16L10390	Female	49	cfDNA	Thyroid disease	H	No	H
HHC16L10391	Female	22	cfDNA	H	H	No	H
HHC16L10392	Female	33	cfDNA	H	H	Yes	H
HHC16L10393	Female	41	cfDNA	Gynecological disease, cervicitis	H	No	H
HHC16L10394	Female	30	cfDNA	Lung disease	Neck discomfort	No	H
HHC16L10395	Male	45	cfDNA	H	H	No	H
HHC16L10396	Male	49	cfDNA	H	H	No	H
HHC16L10397	Female	47	cfDNA	H	H	No	H
HHC16L10398	Female	44	cfDNA	Superficial gastritis, myoma	Stomach discomfort	No	NA
HHC16L10399	Female	37	cfDNA	NA	H	No	H
HHC16L10400	Female	46	gDNA+cfDNA	Thyroid disease	H	No	Father: tongue cancer
HHC16L10401	Female	45	cfDNA	Gynecological disease	Axillary region discomfort	Yes	H
HHC16L10402	Female	44	cfDNA	H	Cervical lumbar prominent	No	H
HHC16L10403	Male	46	cfDNA	Hypeluricemia, arthralgia	H	No	H
HHC16L10404	Female	46	cfDNA	H	H	No	NA
HHC16L10405	Female	43	cfDNA	Gastrointestinal disease	NA	No	H
HHC16L10406	Female	40	gDNA+cfDNA	H	H	No	Lung cancer and liver cancer family history
HHC16L10407	Female	45	gDNA+cfDNA	Nasosinusitis	NA	No	Colorectal cancer family history
HHC16L10408	Female	40	cfDNA	H	H	No	H
HHC16L10409	Female	32	cfDNA	H	H	No	H
HHC16L10410	Female	21	cfDNA	H	H	Yes	H
HHC16L10411	Female	59	cfDNA	H	H	No	Hypertension
HHC16L10412	Female	20	cfDNA	H	H	No	H
HHC16L10413	Male	52	cfDNA	H	H	No	NA
HHC16L10414	Female	35	cfDNA	H	H	No	Grandfather: bladder cancer
HHC16L10415	Female	65	gDNA+cfDNA	Chronic gastritis	H	No	Stomach cancer
HHC16L10416	Male	35	cfDNA	H	H	No	Grandfather: lung cancer
HHC16L10417	Female	21	cfDNA	H	H	No	H
HHC16L10418	Female	29	cfDNA	H	Stomach discomfort	Yes	Aunt: lung cancer
HHC16L10419	Female	32	cfDNA	H	H	No	Grandfather: liver cancer
HHC16L10420	Female	25	cfDNA	Gastrointestinal disease	H	No	H
HHC16L10421	Female	27	cfDNA	H	H	No	Grandfather: pancreatic cancer
HHC16L10422	Female	57	gDNA+cfDNA	Thyroid disease	H	No	Liver cancer family history
HHC16L10423	Female	34	cfDNA	Hepatitis A	H	No	H
HHC16L10424	Female	24	cfDNA	H	H	No	H
HHC16L10425	Female	33	cfDNA	Hepatitis B	H	No	H
HHC16L10426	Female	29	cfDNA	Rhinitis	H	No	H
HHC16L10427	Male	31	cfDNA	H	H	No	H
HHC16L10428	Male	41	gDNA+cfDNA	Diabetes	H	Yes	Father: lymphoma
HHC16L10429	Female	43	cfDNA	Gastrointestinal disease	H	No	H
HHC16L10430	Female	60	gDNA+cfDNA	H	H	No	H
HHC16L10431	Female	25	cfDNA	H	H	No	H
HHC16L10432	Female	31	gDNA+cfDNA	H	Throat discomfort	No	Lung cancer family history
HHC16L10433	Female	37	cfDNA	Gynecological disease, pharyngitis, amygdalitis, rhinitis	H	No	H
HHC16L10434	Female	42	cfDNA	Gastrointestinal disease, liver and gallbladder disease	Chest tightness, stomach discomfort	Yes	H
HHC16L10435	Male	43	cfDNA	Gastrointestinal disease, thyroid disease	H	No	NA
HHC16L10436	Female	61	gDNA+cfDNA	Gynecological disease	H	No	Brother: colorectal cancer
HHC16L10437	Female	51	gDNA+cfDNA	H	H	Yes	Breast lymphoma and thyroid cancer family cancer
HHC16L10438	Male	30	cfDNA	Chronic pharyngitis, rhinitis	H	No	H
HHC16L10439	Male	25	cfDNA	Chronic pharyngolaryngitis	H	Yes	H
HHC16L10440	Female	39	gDNA+cfDNA	H	Fatigue	No	Grandfather: lung cancer
HHC16L10441	Male	59	cfDNA	Gastrointestinal disease	H	No	H
HHC16L10442	Male	71	cfDNA	Liver and gallbladder disease, prostate disease	H	No	H
HHC16L10443	Female	37	cfDNA	Gastrointestinal disease, colitis	H	No	H
HHC16L10444	Female	32	cfDNA	Gastritis	Breast discomfort	No	H
HHC16L10445	Female	46	gDNA+cfDNA	H	H	No	Father: esophageal cancer
HHC16L10446	Male	33	cfDNA	H	H	Yes	H
HHC16L10447	Female	20	cfDNA	H	H	No	H
HHC16L10448	Female	53	cfDNA	H	H	Yes	H
HHC16L10449	Female	62	cfDNA	H	H	No	H
HHC16L10450	Female	34	cfDNA	H	H	No	H
HHC16L10451	Female	35	gDNA+cfDNA	Gastricism	H	No	Pancreatic cancer family history
HHC16L10452	Female	50	cfDNA	H	H	No	H
HHC16L10453	Female	54	cfDNA	cervical spondylosis	H	No	H
HHC16L10454	Female	44	gDNA+cfDNA	H	Neck lumbar discomfort	No	Father: lung cancer
HHC16L10455	Male	51	cfDNA	H	H	No	H
HHC16L10456	Female	47	cfDNA	H	H	No	H
HHC16L10457	Female	32	cfDNA	Chronic pharyngitis	H	No	H
HHC16L10458	Female	76	gDNA+cfDNA	Gastrointestinal disease	H	No	NA
HHC16L10459	Female	59	gDNA+cfDNA	NA	NA	No	NA
HHC16L10460	Male	44	gDNA+cfDNA	Acute nephritis, Chronic pharyngitis	H	No	Grandmother: esophageal cancer
HHC16L10461	Female	54	gDNA+cfDNA	Gastrointestinal disease	Cervical discomfort	Yes	H
HHC16L10462	Male	57	cfDNA	H	Facial psoriasis	Yes	Father: liver cancer
HHC16L10463	Male	52	cfDNA	Thyroid disease	H	Yes	H
HHC16L10464	Female	51	cfDNA	Gastrointestinal disease	Gastricism	No	H
HHC16L10465	Female	34	cfDNA	H	Waist discomfort	No	Father: stomach cancer
HHC16L10466	Male	45	cfDNA	Thyroid disease	Left kidney discomfort	No	Father: lung cancer
HHC16L10467	Female	33	cfDNA	H	H	No	H
HHC16L10468	Female	36	cfDNA	Skin allergies	H	Yes	H
HHC16L10469	Male	42	cfDNA	H	H	Yes	Father: lung cancer
HHC16L10470	Male	63	cfDNA	NA	NA	Yes	NA
HHC16L10472	Female	56	cfDNA	NA	NA	No	NA
HHC16L10473	Female	59	cfDNA	NA	NA	No	NA
HHC16L10474	Male	59	cfDNA	NA	NA	Yes	NA
HHC16L10475	Male	33	cfDNA	NA	NA	Yes	NA
HHC16L10476	Male	34	cfDNA	H	H	No	H
HHC16L10477	Male	67	cfDNA	H	H	No	H
HHC16L10479	Female	33	cfDNA	H	Migraine	No	H
HHC16L10480	Male	40	cfDNA	H	H	No	H
HHC16L10481	Female	67	gDNA+cfDNA	Hypertension	H	No	Mother: esophageal cancer
HHC16L10482	Female	39	cfDNA	Nasosinusitis	H	No	Esophageal cancer family history
HHC16L10483	Male	67	cfDNA	H	H	Yes	H
HHC16L10484	Female	53	gDNA+cfDNA	H	H	No	Mother: breast cancer
HHC16L10485	Male	51	cfDNA	H	H	Yes	H
HHC16L10486	Female	64	gDNA+cfDNA	Hyperthyroidism	H	No	Stomach cancer, lung cancer and breast cancer family history
HHC16L10487	Female	39	cfDNA	H	H	No	H
HHC16L10488	Female	53	cfDNA	H	H	No	H
HHC16L10489	Male	40	cfDNA	H	H	No	H
HHC16L10490	Female	37	cfDNA	H	H	No	H
HHC16L10491	Female	65	cfDNA	H	H	No	H
HHC16L10492	Female	64	gDNA+cfDNA	Gastritis	Stomach, lumbar discomfort	No	H
HHC16L10493	Male	42	cfDNA	H	H	No	H
HHC16L10494	Female	36	cfDNA	H	H	No	H
HHC16L10495	Female	38	cfDNA	H	H	No	H
HHC16L10496	Female	37	cfDNA	H	H	No	H
HHC16L10497	Male	61	gDNA+cfDNA	Thyroid disease, hypertension, diabetes	H	Yes	H
HHC16L10498	Female	62	gDNA+cfDNA	Gynecological disease, interstitial lung disease, rheumatoid arthritis	H	No	H
HHC16L10499	Female	22	cfDNA	H	H	No	H
HHC16L10500	Female	30	cfDNA	Gynecological disease	Chest distress	No	Lung cancer, colorectal cancer and bladder cancer family history
HHC16L10501	Female	37	gDNA+cfDNA	Gynecological disease	H	No	Aunt: cervical cancer
HHC16L10502	Male	38	cfDNA	H	H	No	H
HHC16L10503	Female	41	cfDNA	H	H	No	H
HHC16L10504	Male	49	gDNA+cfDNA	NA	NA	Yes	Lung cancer family history
HHC16L10505	Female	60	cfDNA	Thyroid disease	H	No	H
HHC16L10506	Female	36	cfDNA	H	H	No	H
HHC16L10507	Male	42	gDNA+cfDNA	H	H	No	H
HHC16L10508	Male	36	gDNA+cfDNA	NA	NA	NA	NA
HHC16L10509	Female	52	cfDNA	Liver and gallbladder disease	H	No	Mother: liver cancer
HHC16L10510	Male	49	cfDNA	Gastrointestinal disease	H	No	Father: stomach cancer
HHC16L10511	Female	54	cfDNA	Thyroid disease	H	H	H
HHC16L10512	Male	57	cfDNA	Gastrointestinal disease	NA	No	Mother: breast cancer
HHC16L10513	Male	60	gDNA+cfDNA	H	H	No	H
HHC16L10514	Female	32	cfDNA	H	H	No	H
HHC16L10515	Female	41	cfDNA	H	NA	No	H
HHC16L10516	Female	39	cfDNA	H	H	No	H
HHC16L10517	Female	28	cfDNA	H	NA	No	H
HHC16L10518	Male	40	gDNA+cfDNA	H	H	No	Stomach cancer family history
HHC16L10519	Female	37	cfDNA	Gastrointestinal disease	H	No	H
HHC16L10520	Female	25	cfDNA	H	H	No	Grandfather: lung cancer
HHC16L10521	Female	44	gDNA+cfDNA	H	H	No	Father: esophageal cancer
HHC16L10522	Female	34	cfDNA	Gastrointestinal disease	Stomach discomfort	No	Mother: liver cancer
HHC16L10523	Male	34	cfDNA	H	H	No	H
HHC16L10524	Male	30	cfDNA	H	H	Yes	H
HHC16L10525	Female	25	cfDNA	H	H	No	H
HHC16L10526	Female	22	cfDNA	H	H	Yes	H
HHC16L10527	Male	39	gDNA+cfDNA	Gastrointestinal disease	NA	Yes	Liver cancer and stomach cancer family history
HHC16L10528	Female	42	cfDNA	H	H	No	H
HHC16L10529	Male	42	gDNA+cfDNA	Thyroid disease	H	No	H
HHC16L10530	Male	45	gDNA+cfDNA	Hypertension	Esophageal reflux	Yes	H
HHC16L10531	Female	46	cfDNA	NA	NA	No	NA
HHC16L10532	Male	58	gDNA+cfDNA	NA	NA	Yes	NA
HHC16L10533	Female	58	cfDNA	NA	NA	No	NA
HHC16L10534	Female	31	cfDNA	NA	NA	No	NA
HHC16L10535	Female	34	cfDNA	NA	NA	No	NA
HHC16L10536	Female	58	cfDNA	NA	NA	No	NA
HHC16L10537	Male	58	cfDNA	NA	NA	Yes	NA
HHC16L10538	Male	37	cfDNA	NA	NA	Yes	NA
HHC16L10539	Female	35	cfDNA	NA	NA	No	NA
HHC16L10540	Female	64	cfDNA	H	H	No	H
HHC16L10541	Female	34	cfDNA	H	H	No	H
HHC16L10542	Male	40	gDNA+cfDNA	Gastrointestinal disease	NA	No	Gastric cancer and esophageal cancer family history
HHC16L10543	Female	26	cfDNA	Chronic gastritis	Gastrointestinal discomfort	No	Liver cancer family history
HHC16L10544	Female	21	cfDNA	Bilateral breast fibroma	H	No	H
HHC16L10545	Female	31	cfDNA	H	H	No	H
HHC16L10546	Male	38	cfDNA	Bronchitis	H	No	H
HHC16L10547	Male	49	cfDNA	H	H	No	H
HHC16L10548	Male	67	cfDNA	Diabetes	H	No	H
HHC16L10549	Female	52	gDNA+cfDNA	Gynecological disease	H	Yes	Colorectal cancer family history
HHC16L10550	Female	37	cfDNA	H	Cervical discomfort	No	H
HHC16L10551	Female	29	cfDNA	Thyroid disease, gynecological disease	NA	No	Lung cancer, colorectal cancer and bladder cancer family history
HHC16L10552	Male	29	cfDNA	Gastrointestinal disease	H	No	Aunt: nasopharynx cancer
HHC16L10553	Male	65	cfDNA	H	H	No	H
HHC16L10554	Female	58	cfDNA	Gynecological disease , hysteromyoma	H	No	H
HHC16L10555	Male	59	gDNA+cfDNA	Hepatitis B	H	No	Mother: liver cancer
HHC16L10556	Female	67	cfDNA	Diabetes	H	No	H
HHC16L10557	Female	53	gDNA+cfDNA	Hypertension	H	No	H
HHC16L10558	Male	36	cfDNA	H	H	No	H
HHC16L10559	Female	29	cfDNA	H	H	No	H
HHC16L10560	Female	24	cfDNA	Gastrointestinal disease, sphagitis	NA	No	H
HHC16L10561	Male	53	gDNA+cfDNA	Thyroid papillary carcinoma	H	No	thyroid carcinomas
HHC16L10562	Male	37	cfDNA	H	H	No	H
HHC16L10563	Male	71	cfDNA	H	H	No	H
HHC16L10564	Female	60	cfDNA	H	H	No	H
HHC16L10565	Female	40	cfDNA	H	H	No	H
HHC16L10566	Male	38	cfDNA	High uric acid	H	Yes	H
HHC16L10567	Female	35	cfDNA	H	H	No	Esophageal cancer family history
HHC16L10568	Female	41	cfDNA	H	H	No	H
HHC16L10569	Male	34	cfDNA	H	H	Yes	Liver cancer family history
HHC16L10570	Male	69	cfDNA	H	H	No	H
HHC16L10571	Male	58	gDNA+cfDNA	Liver and gallbladder disease, thyroid disease	H	No	Father: esophageal cancer
HHC16L10572	Female	43	cfDNA	Hypertension, coronary heart disease	H	No	H
HHC16L10573	Male	40	cfDNA	Chronic pharyngitis	H	Yes	H
HHC16L10574	Female	60	cfDNA	H	H	No	H
HHC16L10575	Male	60	cfDNA	H	H	No	H
HHC16L10576	Female	34	cfDNA	H	H	No	H
HHC16L10577	Male	35	cfDNA	H	H	No	H
HHC16L10578	Male	29	cfDNA	H	H	No	H
HHC16L10579	Male	70	gDNA+cfDNA	NA	H	No	NA
HHC16L10580	Female	62	cfDNA	H	H	No	H
HHC16L10581	Female	40	cfDNA	H	H	No	H
HHC16L10582	Female	29	cfDNA	H	H	No	H
HHC16L10583	Female	24	cfDNA	H	H	No	H
HHC16L10584	Female	23	cfDNA	H	H	No	H
HHC16L10585	Female	38	cfDNA	Thyroid disease	H	No	H
HHC16L10586	Female	62	cfDNA	Liver and gallbladder disease	H	No	H
HHC16L10587	Female	56	cfDNA	chronic pyelonephritis	Waist discomfort	No	H
HHC16L10588	Male	67	cfDNA	H	H	No	H
HHC16L10589	Female	31	cfDNA	H	H	Yes	H
HHC16L10590	Male	39	cfDNA	H	H	Yes	H
HHC16L10591	Female	58	cfDNA	H	H	No	H
HHC16L10592	Female	38	cfDNA	H	H	No	Cousin: liver cancer
HHC16L10593	Female	25	gDNA+cfDNA	H	H	No	H
HHC16L10594	Female	44	cfDNA	H	H	No	H
HHC16L10595	Male	45	gDNA+cfDNA	Prostate disease	NA	No	H
HHC16L10596	Male	39	gDNA+cfDNA	H	H	No	H
HHC16L10597	Male	48	gDNA+cfDNA	Diabetes	Dizzy	No	H
HHC16L10599	Male	44	gDNA+cfDNA	Gastrointestinal disease	H	No	H
HHC16L10600	Male	51	gDNA+cfDNA	H	H	No	H
HHC16L10601	Male	43	gDNA+cfDNA	Gastritis	H	No	H
HHC16L10602	Male	49	gDNA+cfDNA	Hyperthyroidism	H	No	H
HHC16L10603	Male	35	gDNA+cfDNA	H	H	Yes	H
HHC16L10604	Male	40	gDNA+cfDNA	H	H	No	H
HHC16L10605	Female	31	cfDNA	H	H	No	H
HHC16L10606	Female	59	cfDNA	H	H	No	NA
HHC16L10607	Female	42	cfDNA	H	H	No	H
HHC16L10608	Male	40	cfDNA	H	NA	No	H
HHC16L10609	Male	40	cfDNA	H	Headache, feet hemp	No	H
HHC16L10610	Female	35	gDNA+cfDNA	Thyroid disease	H	No	NA
HHC16L10611	Female	61	gDNA+cfDNA	Thyroid disease	H	No	NA
HHC16L10612	Female	39	cfDNA	H	H	Yes	H
HHC16L10613	Female	50	gDNA+cfDNA	H	NA	No	NA
HHC16L10614	Male	56	gDNA+cfDNA	Diabetes	Stomach discomfort	No	Father: liver cancer
HHC16L10615	Male	36	cfDNA	H	H	No	H
HHC16L10616	Male	47	cfDNA	H	H	No	H
HHC16L10618	Male	73	cfDNA	H	H	No	H
HHC16L10619	Female	70	cfDNA	H	Dizzy	No	Brother: liver cancer
HHC16L10620	Female	26	cfDNA	H	H	No	H
HHC16L10621	Female	25	cfDNA	H	H	No	H
HHC16L10622	Female	28	cfDNA	H	H	No	Grandfather: colorectal cancer
HHC16L10623	Female	47	gDNA+cfDNA	Gastricism	Stomach discomfort	No	Aunt: lung cancer; Grandfather: stomach cancer; Uncle: liver cancer and esophageal cancer
HHC16L10624	Female	26	cfDNA	H	H	No	H
HHC16L10625	Female	28	cfDNA	H	H	No	H
HHC16L10626	Female	23	cfDNA	NA	H	No	NA
HHC16L10627	Female	29	cfDNA	H	NA	No	H
HHC16L10628	Female	26	cfDNA	H	H	No	H
HHC16L10629	Female	24	cfDNA	H	H	No	H
HHC16L10630	Female	37	cfDNA	H	H	No	H
HHC16L10631	Male	24	cfDNA	H	NA	Yes	H
HHC16L10632	Female	42	cfDNA	H	H	No	H
HHC16L10633	Male	50	gDNA+cfDNA	Thyroid disease	H	No	Breast cancer family history
HHC16L10634	Female	34	cfDNA	Gynecological disease	H	No	H
HHC16L10635	Female	26	cfDNA	H	H	No	H
HHC16L10636	Male	42	gDNA+cfDNA	Prostate disease, gastritis	Bladder discomfort	No	Liver cancer family history
HHC16L10637	Female	25	cfDNA	H	Stomach discomfort	No	H
HHC16L10638	Male	47	gDNA+cfDNA	NA	Pharyngitis	Yes	H
HHC16L10640	Male	27	cfDNA	H	H	No	H
HHC16L10641	Female	38	cfDNA	H	Cheat discomfort	Yes	H
HHC16L10642	Female	30	cfDNA	NA	Back problems	Yes	NA
HHC16L10643	Male	36	cfDNA	NA	NA	NA	NA
HHC16L10644	Male	55	cfDNA	H	H	No	H
HHC16L10645	Female	52	cfDNA	Gynecological disease	H	No	H
HHC16L10646	Male	46	gDNA+cfDNA	NA	NA	Yes	NA
HHC16L10647	Female	36	gDNA+cfDNA	H	H	No	Father: nasopharynx cancer
HHC16L10648	Female	40	gDNA+cfDNA	Cervicitis, gynecological disease	H	Yes	Father: nasopharynx cancer
HHC16L10649	Male	41	gDNA+cfDNA	Hypertension	H	No	H
HHC16L10650	Female	66	cfDNA	Diabetes, hypertension	H	No	H
HHC16L10651	Male	45	gDNA+cfDNA	H	Stomach discomfort	Yes	NA
HHC16L10652	Female	56	gDNA+cfDNA	H	H	No	H
HHC16L10653	Female	63	gDNA+cfDNA	Gastrointestinal disease, diarrhea	NA	No	H
HHC16L10654	Female	42	gDNA+cfDNA	Gynecological disease	H	No	H
HHC16L10655	Male	45	gDNA+cfDNA	Thyroid disease	Heart discomfort	No	Mother: breast cancer
HHC16L10656	Female	44	gDNA+cfDNA	Gynecological disease, anemia	NA	No	Lung cancer family history
HHC16L10657	Male	63	gDNA+cfDNA	H	H	No	Mother: esophageal cancer
HHC16L10658	Female	47	gDNA+cfDNA	Pneumonia, chronic pharyngitis	H	No	Breast cancer family history
HHC16L10659	Female	86	gDNA+cfDNA	H	NA	No	H
HHC16L10660	Female	56	gDNA+cfDNA	H	H	No	H
HHC16L10661	Female	45	gDNA+cfDNA	H	H	No	H
HHC16L10662	Male	51	gDNA+cfDNA	H	H	Yes	H
HHC16L10663	Female	54	gDNA+cfDNA	Breast discomfort	H	No	H
HHC16L10664	Female	46	gDNA+cfDNA	Breast disease	H	No	H
HHC16L10665	Female	34	gDNA+cfDNA	Liver and gallbladder disease, Hepatitis B virus carrier	Throat discomfort	No	H
HHC16L10666	Female	46	gDNA+cfDNA	Gynecological disease, hypertension	H	No	H
HHC16L10667	Male	46	gDNA+cfDNA	H	H	Yes	NA
HHC16L10668	Female	46	gDNA+cfDNA	Gynecological disease	H	Yes	H
HHC16L10669	Female	44	gDNA+cfDNA	H	H	No	H
HHC16L10670	Male	46	gDNA+cfDNA	H	H	No	H
HHC16L10671	Male	41	gDNA+cfDNA	Pharyngitis	H	Yes	H
HHC16L10672	Female	44	gDNA+cfDNA	Lung disease	H	No	H
HHC16L10673	Male	44	gDNA+cfDNA	Pharyngitis	H	No	Father: colorectal cancer; Sister: lymphoma
HHC16L10674	Female	40	gDNA+cfDNA	H	H	Yes	H
HHC16L10675	Male	53	gDNA+cfDNA	NA	NA	Yes	NA
HHC16L10676	Female	47	gDNA+cfDNA	H	H	No	H
HHC16L10677	Female	27	gDNA+cfDNA	H	NA	Yes	Grandfather: lung cancer
HHC16L10678	Female	42	gDNA+cfDNA	Gynecological disease, cervicitis	H	No	H
HHC16L10679	Female	53	gDNA+cfDNA	H	NA	Yes	Father: lung cancer
HHC16L10680	Female	41	gDNA+cfDNA	Thyroid disease, gynecological disease	Hysteromyoma	Yes	H
HHC16L10681	Male	57	gDNA+cfDNA	Thyroid disease, kidney cyst, prostate disease	Prostate disease	Yes	Breast cancer and bladder cancer family history
HHC16L10682	Female	52	gDNA+cfDNA	Gastritis, Hepatitis B, gynecological disease	Breast discomfort	Yes	Lung cancer and stomach cancer family history
HHC16L10683	Male	63	gDNA+cfDNA	Thyroid disease, prostate disease, hypertension, heart disease	H	No	H
HHC16L10684	Female	61	gDNA+cfDNA	Hypertension	NA	No	H
HHC16L10685	Female	60	gDNA+cfDNA	Lung disease	Heart discomfort	No	H
HHC16L10686	Male	62	gDNA+cfDNA	H	H	No	H
HHC16L10687	Male	50	cfDNA	Gastroenteritis	H	No	H
HHC16L10688	Female	50	cfDNA	Gastrointestinal disease, gynecological disease, kidney stone, hysteromyoma	H	No	H
HHC16L10689	Female	45	gDNA+cfDNA	Thyroid disease, gynecological disease, elytritis	H	No	NA
HHC16L10690	Male	48	gDNA+cfDNA	NA	H	No	H
HHC16L10691	Female	41	gDNA+cfDNA	H	H	No	H
HHC16L10692	Female	54	gDNA+cfDNA	H	Hypertension	No	H
HHC16L10693	Male	36	gDNA+cfDNA	NA	H	No	Father: diabetes
HHC16L10694	Male	51	gDNA+cfDNA	H	H	Yes	H
HHC16L10695	Male	32	cfDNA	H	H	Yes	H
HHC16L10696	Female	40	gDNA+cfDNA	NA	NA	No	NA
HHC16L10697	Female	42	cfDNA	Gastritis	H	Yes	H
HHC16L10698	Female	24	cfDNA	Gynecological disease	H	Yes	H
HHC16L10699	Female	31	cfDNA	H	H	No	H
HHC16L10700	Female	25	cfDNA	H	H	No	H
HHC16L10701	Male	52	gDNA+cfDNA	Gastrointestinal disease	H	Yes	H
HHC16L10702	Male	28	cfDNA	H	Cervical discomfort	Yes	H
HHC16L10703	Male	30	gDNA+cfDNA	H	H	No	Grandfather: colorectal cancer
HHC16L10704	Female	33	cfDNA	H	Heart discomfort	Yes	Father: brain cancer
HHC16L10705	Male	57	gDNA+cfDNA	Lung, liver and gallbladder, gastrointestinal, thyroid, prostate disease	Waist discomfort	Yes	Mother: liver cancer
HHC16L10706	Male	58	gDNA+cfDNA	H	H	No	H
HHC16L10707	Female	54	cfDNA	Lung disease, liver and gallbladder disease, hemangioma	H	No	Father: lung cancer
HHC16L10708	Male	45	cfDNA	Chronic pharyngitis	Stomach discomfort	Yes	Parent: liver cancer
HHC16L10709	Male	32	gDNA+cfDNA	H	H	Yes	H
HHC16L10710	Male	33	gDNA+cfDNA	Phthisis, psoriasis	H	No	H
HHC16L10711	Male	29	cfDNA	H	H	Yes	H
HHC16L10712	Male	28	cfDNA	H	H	Yes	H
HHC16L10713	Male	62	cfDNA	Diabetes	H	Yes	H
HHC16L10714	Male	46	cfDNA	Gastrointestinal disease	H	Yes	H
HHC16L10715	Male	58	gDNA+cfDNA	Liver and gallbladder disease	H	Yes	Uncle: liver caner
HHC16L10716	Female	54	gDNA+cfDNA	H	H	Yes	Family history of cancer
HHC16L10717	Female	53	cfDNA	Gynecological disease, hypotension	Breast discomfort	Yes	H
HHC16L10718	Female	54	cfDNA	Hepatitis C history	H	No	H
HHC16L10719	Female	54	gDNA+cfDNA	NA	NA	No	NA
HHC16L10720	Male	37	cfDNA	H	H	No	H
HHC16L10721	Female	63	cfDNA	H	H	No	NA
HHC16L10722	Female	46	gDNA+cfDNA	Gastrointestinal disease	Skin discomfort	No	H
HHC16L10723	Female	22	cfDNA	H	H	No	NA
HHC16L10724	Female	53	gDNA+cfDNA	H	H	Yes	Grandfather: esophageal cancer
HHC16L10725	Female	52	cfDNA	Gynecological disease	NA	No	H
HHC16L10726	Male	34	cfDNA	H	H	Yes	H
HHC16L10727	Male	42	cfDNA	H	Throat discomfort	No	H
HHC16L10728	Male	34	cfDNA	Colonitis	H	No	H
HHC16L10729	Male	37	cfDNA	Gastrointestinal disease, prostate disease	H	Yes	Father: liver cancer
HHC16L10730	Female	38	gDNA+cfDNA	Gastrointestinal disease, thyroid disease, gynecological disease	H	Yes	H
HHC16L10731	Female	35	gDNA+cfDNA	H	H	No	H
HHC16L10732	Female	49	gDNA+cfDNA	H	H	No	H
HHC16L10733	Male	43	gDNA+cfDNA	Pharyngitis, hypertension	H	Yes	H
HHC16L10734	Female	21	cfDNA	H	NA	No	H
HHC16L10735	Male	34	cfDNA	H	H	No	H
HHC16L10736	Female	21	cfDNA	H	NA	Yes	H
HHC16L10737	Female	32	cfDNA	H	Palpitation	No	H
HHC16L10738	Female	24	cfDNA	H	H	No	H
HHC16L10739	Female	24	cfDNA	Thyroid disease	NA	No	H
HHC16L10740	Female	47	cfDNA	Liver and gallbladder disease	H	No	Lung cancer family history
HHC16L10741	Female	63	cfDNA	H	H	No	H
HHC16L10742	Female	45	cfDNA	Gastrointestinal disease	Stomach discomfort	No	Grandfather: colorectal cancer
HHC16L10743	Female	47	cfDNA	Lung disease	Stomach discomfort	Yes	H
HHC16L10744	Female	33	cfDNA	H	Gynaecology problem	No	H
HHC16L10745	Female	53	gDNA+cfDNA	H	Back problems	No	H
HHC16L10746	Male	54	gDNA+cfDNA	H	H	No	H
HHC16L10747	Female	28	cfDNA	H	H	No	H
HHC16L10748	Female	58	gDNA+cfDNA	H	H	No	Father: lung cancer; Mother: breast cancer; Sister: cervical cancer
HHC16L10749	Female	35	cfDNA	Amygdalitis, gynecological disease	H	No	H
HHC16L10750	Female	30	cfDNA	H	Stomach discomfort	No	Grandfather: lung cancer
HHC16L10751	Male	51	cfDNA	H	H	No	H
HHC16L10752	Female	64	cfDNA	NA	Chest discomfort	Yes	NA
HHC16L10753	Male	35	cfDNA	H	H	Yes	H
HHC16L10754	Female	48	cfDNA	Chronic gastritis, thyroid disease	Throat discomfort	No	H
HHC16L10755	Female	52	cfDNA	Gynecological disease	NA	No	H
HHC16L10756	Female	45	cfDNA	H	H	No	H
HHC16L10757	Female	26	cfDNA	H	H	No	H
HHC16L10758	Male	74	cfDNA	NA	H	No	NA
HHC16L10759	Male	56	gDNA+cfDNA	Diabetes II	H	No	H
HHC16L10760	Male	61	gDNA+cfDNA	Diabetes	Waist discomfort	No	H
HHC16L10761	Female	57	gDNA+cfDNA	Chronic pharyngitis	Swallow discomfort	No	H
HHC16L10762	Male	67	gDNA+cfDNA	NA	H	No	H
HHC16L10763	Male	57	gDNA+cfDNA	Gastrointestinal disease, prostate disease	H	Yes	H
HHC16L10764	Male	54	cfDNA	H	H	Yes	NA
HHC16L10765	Female	52	gDNA+cfDNA	H	H	No	H
HHC16L10766	Male	53	gDNA+cfDNA	H	H	No	Father: liver cancer
HHC16L10767	Female	66	gDNA+cfDNA	H	H	No	Father: lymphoma
HHC16L10768	Female	30	cfDNA	H	NA	No	H
HHC16L10769	Female	46	cfDNA	H	Ribs discomfort	No	Mother: lung cancer
HHC16L10770	Male	43	cfDNA	Hashimoto's thyroiditis	H	No	Father: prostate cancer
HHC16L10771	Male	68	cfDNA	Gastroenteritis, prostatic hyperplasia	Prostate discomfort	No	H
HHC16L10772	Male	59	cfDNA	H	H	No	H
HHC16L10773	Male	48	cfDNA	Gallbladder removal	H	No	NA
HHC16L10774	Male	50	gDNA+cfDNA	Cholecystitis	H	No	Mother: colorectal cancer
HHC16L10775	Male	50	cfDNA	H	H	Yes	H
HHC16L10776	Female	41	cfDNA	H	H	Yes	Mother: liver cancer
HHC16L10777	Female	47	cfDNA	H	H	Yes	H
HHC16L10778	Male	62	cfDNA	H	NA	No	Colorectal cancer family history
HHC16L10779	Female	50	cfDNA	H	H	No	Uncle: stomach cancer
HHC16L10780	Male	47	cfDNA	H	H	No	H
HHC16L10781	Female	54	cfDNA	Gynecological disease	H	No	Mother: breast cancer
HHC16L10782	Male	60	cfDNA	H	Face discomfort	Yes	H
HHC16L10783	Male	38	gDNA+cfDNA	Hepatitis A, pneumothorax	H	No	H
HHC16L10784	Male	32	gDNA+cfDNA	Pharyngitis, prostatitis	H	Yes	Grandfather: stomach cancer
HHC16L10785	Female	55	gDNA+cfDNA	H	H	No	Stomach cancer family history
HHC16L10787	Female	50	gDNA+cfDNA	Liver and gallbladder disease, gynecological disease, lumbar muscle strain	H	No	H
HHC16L10788	Female	52	gDNA+cfDNA	Lung disease, gastrointestinal disease, liver and gallbladder disease	H	Yes	Stomach cancer family history
HHC16L10789	Female	54	gDNA+cfDNA	Chronic gastritis, liver and gallbladder disease, thyroid disease	Joint swelling and pain	Yes	Stomach cancer family history
HHC16L10790	Male	50	gDNA+cfDNA	H	H	No	Mother: lung cancer and colorectal cancer
HHC16L10791	Female	48	gDNA+cfDNA	Gynecological disease	Headache	No	H
HHC16L10792	Female	42	gDNA+cfDNA	Gynecological disease	H	No	Aunt: lung cancer
HHC16L10793	Male	44	cfDNA	H	H	No	H
HHC16L10794	Female	44	gDNA+cfDNA	Gynecological disease, rhinitis	H	No	H
HHC16L10796	Male	47	gDNA+cfDNA	H	H	Yes	H
HHC16L10797	Female	43	gDNA+cfDNA	H	H	No	H
HHC16L10798	Male	33	gDNA+cfDNA	Gastrointestinal disease, Prostate disease	Waist and neck discomfort	Yes	H
HHC16L10799	Female	32	gDNA+cfDNA	Thyroid disease	H	No	H
HHC16L10801	Female	32	gDNA+cfDNA	Ankylosing spondylitis	H	No	H
HHC16L10804	Male	32	cfDNA	Diabetes, gastrointestinal disease	Gastrointestinal discomfort	No	Grandfather: stomach cancer
HHC16L10805	Male	52	gDNA+cfDNA	H	H	No	Lung cancer and breast cancer family history
HLCT01160513D050	Female	36	cfDNA	NA	NA	No	Father: stomach cancer
HLCT01160309A001	Male	55	gDNA+cfDNA	NA	NA	No	NA
HLCT01160309A002	Male	65	gDNA+cfDNA	NA	NA	No	NA
HLCT01160309A003	Male	42	gDNA+cfDNA	NA	NA	No	NA
HLCT01160401B004	Female	43	gDNA+cfDNA	NA	NA	No	NA
HLCT01160401A005	Female	32	gDNA+cfDNA	NA	NA	Yes	NA
HLCT01160401A006	Female	29	gDNA+cfDNA	NA	NA	No	NA
HLCT01160401B007	Female	35	gDNA+cfDNA	NA	NA	No	NA
HLCT01160401B008	Female	35	gDNA+cfDNA	NA	NA	No	NA
HLCT01160401A0010	Female	28	gDNA+cfDNA	NA	NA	No	NA
HLCT01160408A0011	Male	72	gDNA+cfDNA	Lymphoma for six to seven years	Stomach discomfort	No	Grandparents: cancer history (maybe)
HLCT01160408A0012	Male	45	gDNA+cfDNA	H	H	No	Hypertension family history
HLCT01160408A0013	Male	38	gDNA+cfDNA	Chronic nephritis history, high uric acid, high cholesterol	H	Yes	Hypertension family history
HLCT01160408A0014	Male	35	gDNA+cfDNA	Lymphatic lump, Hepatitis B	Often nosebleeds	Yes	Grandfather: esophageal disease
HLCT01160409A0015	Male	42	gDNA+cfDNA	Gallstone	H	Yes	H
HLCT01160409A0016	Female	55	gDNA+cfDNA	Superficial gastritis, breast hyperplasia	Headache	No	Parents: colorectal cancer
HLCT01160409A0017	Female	38	gDNA+cfDNA	Gastritis, cervical erosion	H	No	Grandparents: lymphoma
HLCT01160409A0018	Male	56	gDNA+cfDNA	Mild fatty liver	H	Yes	Parents: stomach cancer
HLCT01160409A0019	Male	51	gDNA+cfDNA	Hepatitis A	H	Yes	H
HLCT01160409A0020	Male	43	gDNA+cfDNA	H	H	Yes	Uncle: liver cancer
HLCT01160415A0021	Male	46	gDNA+cfDNA	Yiral myocarditis	H	Yes	Father: prostate cancer
HLCT01160415A0022	Male	52	gDNA+cfDNA	Tonsillectomy	H	Yes	Grandparents: stomach cancer
HLCT01160415A0023	Male	50	gDNA+cfDNA	H	H	Yes	Father: hypertension
HLCT01160415A0024	Male	56	gDNA+cfDNA	H	Reflux esophagitis	Yes	Father: coronary heart disease
HLCT01160304A0025	Female	35	gDNA+cfDNA	H	H	No	H
HLCT01160304A0026	Female	32	gDNA+cfDNA	H	H	No	H
HLCT01160401B027	Male	26	gDNA+cfDNA	H	H	No	H
HLCT01160316B028	Female	68	gDNA+cfDNA	H	Preoperative kidney cancer	No	NA
HLCT01160309B029	Male	63	gDNA+cfDNA	H	Preoperative kidney cancer	Yes	NA
HLCT01160308B030	Male	42	gDNA+cfDNA	H	Preoperative kidney cancer	Yes	NA
HLCT01160222B031	Male	46	gDNA+cfDNA	H	Preoperative kidney cancer	Yes	NA
HLCT01160308B032	Male	61	gDNA+cfDNA	H	Preoperative kidney cancer	Yes	NA
HLCT01160219B033	Male	65	gDNA+cfDNA	H	Preoperative kidney cancer	No	NA
HLCT01160301B034	Male	60	gDNA+cfDNA	H	Preoperative kidney cancer	No	NA
HLCT01160305B035	Male	46	gDNA+cfDNA	H	Preoperative kidney cancer	Yes	NA
HLCT01160311B036	Male	41	gDNA+cfDNA	H	Preoperative kidney cancer	No	NA
HLCT01160220B037	Male	53	gDNA+cfDNA	H	Preoperative kidney cancer	Yes	NA
HLCT01160328B038	Male	72	cfDNA	H	Postoperative pancreatic cancer	Yes	NA
HLCT01160328B039	Female	46	cfDNA	H	Postoperative liver cancer	No	NA
HLCT01160328B040	Female	49	cfDNA	H	Postoperative endometrial stromal sarcoma phase B	No	NA
HLCT01160328B041	Female	64	cfDNA	H	Postoperative breast cancer	No	NA
HLCT01160321B042	Female	72	gDNA+cfDNA	H	Postoperative lung cancer phase A	No	NA
HLCT01160321B043	Female	60	gDNA+cfDNA	H	Preoperative kidney cancer	No	NA
HLCT01160401B044	Female	50	gDNA+cfDNA	H	Left breast invasive carcinoma	No	NA
HLCT01160428B049	Female	41	gDNA+cfDNA	NA	NA	NA	NA
HLCT01160428B050	Female	36	gDNA+cfDNA	NA	NA	No	Father: stomach cancer
Note: "H": healthy; "NA": unknown.
				Age	Parameter value
				Mean (SD)	43.1 (12.8)
				Median (range)	42.5 (16 - 86)
				10 - 19 n(%)	2 (0.2)
				20 - 29 n(%)	128 (15.6)
				30 - 39 n(%)	234 (28.5)
				40 - 49 n(%)	194 (23.7)
				50 - 59 n(%)	158 (19.3)
				60 - 69 n(%)	87 (10.6)
				70 - 79 n(%)	17 (2.1)
				80 - 89 n(%)	1 (0.1)
				Gender
				Female n(%)	465 (56.6)
				Male n(%)	356 (43.4)
				Smoking
				Female n(%)	62 (7.6)
				Male n(%)	149 (18.1)
				Family tumor history
				Single parent n(%)	82 (10.0)
				Parents n(%)	2 (0.2)
Cancer patient Id	Cancer patient Id	Gender	Age	Tomour type	Cancer stage	Preoperative sampling time	Sampling time after surgery	Any other treatment	Prognosis
HH16Dcf92003	HH16Dcf92003	Female	73	Colon cancer(Moderately differentiated)	IV	On August 18, 2016, 7:30 a.m.	On August 26, 2016, 7:00 a.m.	Chemotherapy	The right liver metastases
HH16Dcf92004	HH16Dcf92004	Male	59	Colon cancer(Moderately differentiated)	IIIB	On August 19, 2016, 7:40 a.m.	On August 25, 2016, 7:30 a.m.	Chemotherapy	NA
HH16Dcf92009	HH16Dcf92009	Female	68	Rectal cancer(Moderately differentiated)	IIIB	On September 8, 2016, 7:10 a.m.	On September 18, 2016, 7:20 a.m.	No chemotherapy	No recurrence of transfer
HH16Dcf92010	HH16Dcf92010	Male	65	Colon cancer(Moderately differentiated)	I	On September 20, 2016, 7:10 a.m.	On September 24, 2016, 7:30 a.m.	No chemotherapy	No recurrence of transfer
HH16Dcf92012	HH16Dcf92012	Male	53	Colon cancer(Moderately differentiated)	I	On September 27, 2016, 7:10 a.m.	On October 3, 2016, 7:30 a.m.	Chemotherapy	No recurrence of transfer
Note: "NA": unknown
				Age	Parameter value
				Mean(SD)	63.6 (6.97)
				Median(range)	65 (53-73)
				Gender
				Female n(%)	40
				Male n(%)	60
				Tomour type
				Colon cancer n(%)	80
				Rectal cancer n(%)	20
				Clinical stage
				Phase I n(%)	40
				Phase IIIB n(%)	40
				Phase IV n(%)	20
